# Supplementary material for: SARS-CoV-2 Vaccination in Patients with Cancer and COVID-19 in Mexico
Source: Vaccines (Basel). 2024 Oct 12;12(10):1163. doi: 10.3390/vaccines12101163 (PMC11512203; doi:10.3390/vaccines12101163)
Supplement: Supplementary file 1 [file vaccines-12-01163-s001.zip]

Archive with 2 entries (2 files):
- vaccines-3194953 - Supplementary Materials Final.pdf
- vaccines-3194953 - Supplementary Materials Final.xls
