# Supplementary material for: SARS-CoV-2 Vaccination in Patients with Cancer and COVID-19 in Mexico
Source: Vaccines (Basel). 2024 Oct 12;12(10):1163. doi: 10.3390/vaccines12101163 (PMC11512203; doi:10.3390/vaccines12101163)
Supplement: Supplementary file 1 [file vaccines-12-01163-s001.zip › vaccines-3194953 - Supplementary Materials Final.xls]

## Sheet: Sheet1
Supplementary Materials: Data
EXP	FechadeDxCovid	fecha_COVID_ola	Tipodeprueba	Genero	Edad	IMC	obesidad	DM	HAS	Enfcardiovascula	Dislipidemia	Neumopatias	DxNeumopatia	Tabaquismo	Activo	IT	Hepatopatia	ChildPug	ERC	TFG	Hemodialisis	Dialisis	VIH	CV	CD4	FechaCVCD4	Reumatologicos	OTROs	ClasificaciondeNeosolida	DiagnosticoOncologico	TipodeneoplasiaHem	Tipodeneoplasias	EtapaClinica	Lugano	Trasplante	FechaT	EclinicoA	Envigilancia	Tiempodevigilancia	AP	QT	Radioteraipia	Braquiterapia	FechadeBraqui	Paliativo	FechadeRT	Esqtratamiento	QTenelultimomes	DiasdeQT
210413	2021-02-14	1	1	1	63	4	1	2	2	0	2	2		2	2		2		2		2	2	2				2		2	Ca Pulmon	0	2	0	0	2		1	2		1	2	2	2		2		Premetexel	1	6
174964	2021-02-15	1	2	2	65	2		2	2	0	2	2		2	2		2		2		2	2	2				2		2	Tumor neuroendocrino a pulmon	0	2	0	0	2		1	2		1	1	2	2		2		Sandostatina	0	26
63179	2021-02-09	1	2	2	52	3		2	2	0	2	2		2	2		2		2		2	2	2				2		5	Ca ovario	0	2	0	0	2		2	1	9 años	2	2	2	1	2012-09-19	2		Vigilancia	0
200597	2021-02-16	1	2	1	51	2		2	2	0	2	2		2	2		2		2		2	2	2				2		4	Ca gastrico	0	2	0	0	2		1	2		1	1	2	2		2		Oxiplatino+Docetaxel+Fosaprepitan	0	39
203763	2021-02-16	1	1	1	52	3		2	2	0	2	2		2	2		2		2		2	2	2				2		4	Ca gastrico	0	2	0	0	2		2	2		1	1	1	2		2	12/2/2020	Folfox	1	30
205371	2021-02-15	1	2	2	56	4	1	2	2	0	2	2		2	2		2		2		2	2	2				2		3	Ca mama	0	2	0	0	2		1	2		1	1	2	2		1		Paclitaxel/traztuzumab	1	2
183867	2021-02-16	1	2	1	88	2		2	2	0	2	2		2	2		2		2		2	2	2				2		3	Ca mama	0	2	0	0	2		2	1	2 años	2	2	2	2		2		Vigilancia	0
152346	2021-02-16	1	1	1	64	3		1	2	0	2	2		2	2		2		2		2	2	2				2		4	Ca Recto	0	2	0	0	2		1	2		1	1	2	2		2		Iritdotecan+Cetuximab	1	6
210466	2021-02-17	1	2	1	58	3		2	2	0	2	2		1	2		2		2		2	2	2				2		6	Ca renal CC	0	2	0	0	2		2	2		1	2	2	2		2			0
205011	2021-02-17	1	1	2	55	2		2	2	0	2	2		2	2		2		2		2	2	2				2		3	Ca de mama	0	2	0	0	2		2	2		1	1	2	2		2		Trastuzumab	0	41
171805	2021-02-18	1	1	1	56	3		2	2	0	2	2		2	2		2		2		2	2	2				2		1	Timoma	0	2	0	0	2		1	2		1	1	1	2		2	6/11/2019	Gemcitabina + Dexametasona	1	7
210270	2021-02-21	1	1	2	62	3		1	1	1	1	2		2	2		2		2		2	2	2				2		1	Ca de glandula salival	0	2	0	0	2		2	2		1	2	2	2		2			0
11804	2021-02-22	1	1	2	40	3		1	2	0	2	2		2	2		2		2		2	2	1	1	755	12/15/2020	2			Linfoma Burkit	3	1	5	4	2		2	1	20 años	2	2	2	2		2		Vigilancia	0
205392	2021-02-22	1	2	1	74	3		2	2	0	2	2		2	2		2		2		2	2	2				2		6	Ca de prostata	0	2	0	0	2		2	2		1	1	2	2		2		Goserelina	0
205489	2021-02-23	1	2	1	44	3		2	2	0	2	2		2	2		2		2		2	2	2				2		7	Tumor lipomatoso	0	2	0	0	2		2	2		1	2	2	2		2		Quirurgico	0
200063	2021-02-23	1	2	1	39	3		2	2	0	2	2		2	2		2		2		2	2	2				2		1	Ca de mama y Ca tiroides	0	2	0	0	2		2	2		1	1	1	2		2	12/24/2020	Goser +Exemestano+ Quirurigo	0
101883	2021-02-24	1	1	2	65	4	1	1	2	0	2	2		2	2		2		2		2	2	2				2		3	Ca de mama	0	2	0	0	2		2	2		1	1	2	2		2		Tamoxifeno	0
205441	2021-02-24	1	1	2	67	1		2	2	0	2	2		2	2		2		2		2	2	2				2			LH	2	1	1	4	2		2	2		1	1	2	2		2		ABVD	1	22
141298	2021-02-24	1	2	1	63	4	1	2	2	4	2	2		2	2		2		2		2	2	2				2			Linfoma de celulas del manto	3	1	5		2		2	1	4 años	2	1	2	2		2		Vigilancia	0
143890	2021-02-24	1	2	1	74	3		2	2	0	2	2		2	2		2		2		2	2	2				2		4	Ca pancreas	0	2	0	0	2		2	1	7 años	2	2	2	2		2		Vigilancia	0
204578	2021-02-26	1	2	1	39	2		2	2	0	2	2		1	2		2		2		2	2					2		2	Ca Pulmon	0	2	0	0	2		1	2		1	1	1	2		2	2/15/2021	Cisplatino/etoposido/Durvalumab	1	18
54562	2021-02-27	1	2	1	59	3		2	2	0	2	2		2	2		2		2		2	2	2				2		3	Ca de mama	0	2	0	0	2		2	2		1	1	2	2		2		Trastuzumab	1	4
180988	2021-02-28	1	2	1	44	2		1	2	0	1	2		2	2		2		2		2	2	2				2			LF	3	1	2	3	2		2	2		1	1	1	2		2	1/2/2019	Rituximab en mantenimiento	0	86
191110	2021-03-01	1	2	1	48	2		2	2	0	2	2		2	2		2		2		2	2	2				2			MM	4	1	5	0	1	2020-07-29	2	2		1	1	2	2		2		Talidomida	0
161765	2021-03-01	1	1	1	65	4	1	1	2	0	2	2		2	2		2		2		2	2	2				2		6	Ca prostata	0	2	0	0	2		1	2		1	1	2	2		2		Goserelina	0	94
202614	2021-03-01	1	1	2	72	3		2	2	0	2	2		2	2		2		2		2	2	2				2		3	Ca de mama	0	2	0	0	2		2	2		1	1	2	2		2		paclitaxel	1	27
133134	2021-03-02	1	2	2	27	5	1	2	2	0	2	2		2	2		2		2		2	2	2				2			LMC	6	1	2	0	2		2	2		1	1	2	2		2		Imatinib	1
203695	2021-03-02	1	1	1	27	2		2	2	0	2	2		2	2		2		2		2	2	2				2		6	TGNS	0	2	0	0	2		1	2		1	2	2	2		2		Etoposida/cisplatino	0	74
164383	2021-03-04	1	2	2	60	2		1	1	0	1	2		2	2		2		2		2	2	2				2			Plasmocitoma	4	1	2	0	2		2	2		1	1	2	2		2		Talidomida / Dexametasona	1
201611	2021-03-06	1	2	1	39	2		2	2	0	2	2		2	2		2		2		2	2	2				2		4	Ca gastrico	0	2	0	0	2		2	2		1	1	2	2		2		Platino +5FU	1	11
203754	2021-03-06	1	2	1	72	4	1	2	1	0	2	2		2	2		2		2		2	2	2				2	Artritis gotosa	6	Ca de pene	0	2	0	0	2		2	2		1	2	2	2		2		quirurgico	0
191920	2021-03-06	1	2	1	63	2		1	2	0	2	2		2	2		2		2		2	2	2				2		2	Ca Pulmon	0	2	0	0	2		1	2		1	1	2	2		2		Docetaxel	1	14
160109	2021-03-06	1	1	2	59	2		2	2	0	2	2		2	2		2		2		2	2	2				2			LDCGB	3	1	2	4	2		2	1	4 años	2	2	2	2		2		Vigilancia	0
171984	2021-03-06	1	2	1	43	4	1	1	2	0	2	2		2	2		2		2		2	2	2				2		6	Ca renal	0	2	0	0	2		1	2		1	1	2			2		nivolumab	1	11
205078	2021-03-09	1	3	1	56	2		2	2	0	2	2		2	2		2		2		2	2	2				2		1	Ca tiroides	0	2	0	0	2		2	2		1	2	1	2		2	2/19/2021	Tx quirurgico	0
191205	2021-03-09	1	2	1	46	2		2	2	0	2	2		1	2		2		2		2	2	2				2		2	Ca de mediastino	0	2	0	0	2		2	2		1	2	1	2		2	2/15/2021	RT	0
201909	2021-03-09	1	1	2	61	3		2	2	0	1	2		1	2		2		2		2	2	2				2		5	Carcinosarcoma de endometrio	0	2	0	0	2		2	2		1	1	1	1	2021-03-01	2		CPB/TXL	0	76
210573	2021-03-10	1	2	1	70	3		1	1	5	2	2		2	2		2		2		2	2	2				2		4	Ca de colon	0	2	0	0	2		2	2		1	2	2	2		2		Tx quirurgico	0
204602	2021-03-11	1	1	2	45	3		2	2	0	2	2		2	2		2		2		2	2	2				2		3	Ca de mama	0	2	0	0	2		1	2		1	1	2	2		2		Docetatxel + Trastuzumab	1	7
210648	2021-03-11	1	2	1	47	3		2	2	0	2	2		2	2		2		2		2	2	2				1	AR	3	Ca de mama	0	2	0	0	2		2	2		1	2	1	2		2	3/10/2021		0
182014	2021-03-12	1	3	1	71	2		2	1	0	2	2		2	2		2		2		2	2	2				2		4	Ca de recto	0	2	0	0	2		1	2		1	1	2	2		2		Capecitabina	1	22
210864	2021-03-16	1	2	1	62	2		2	2	0	2	2		2	2		2		2		2	2	2				2		7	Liposarcoma	0	2	0	0	2		2	2		1	2	2	2		2		Tx quirurgico	0
210205	2021-03-16	1	1	2	43	5	1	2	2	0	2	2		2	2		2		2		2	2	2				2		3	Ca de mama	0	2	0	0	2		2	2		1	1	2	2		2		Trastuzumab + Docetaxel	1	19
194767	2021-02-28	1	2	1	64	2		2	1	0	2	2		2	2		2		2		2	2	2				2			Linfoma de celulas del manto	3	1	2	4	1	2021-02-15	2	2		1	1	2	2		2		Rituximab en mantenimiento	0	121
203811	2021-03-16	1	2	1	27	2		2	2	0	2	2		2	2		2		2		2	2	2				2			Linfoma de celulas del manto	3	1	2	4	2		2	2		1	1	2	2		2		R-DHAP	0	125
193294	2021-03-18	1	2	2	61	3		1	1	0	2	2		2	2		2		2		2	2	2				2		2	Ca Pulmon	0	2	0	0	2		1	2		1	1	2	2		2		Brigatinib	1	6
184391	2021-03-21	1	1	2	56	3		2	2	0	2	2		2	2		2		2		2	2	2				2		4	Ca colon	0	2	0	0	2		2	1	1 año	2	2	2	2		2		Vigilancia	0
984531	2021-03-22	1	2	1	41	2		2	2	0	2	2		2	2		2		2		2	2	2				2		7	Osteosarcoma	0	2	0	0	2		2	1		2	2	2	2		2		Tx quirugico	0
203049	2021-03-23	1	2	1	61	4	1	2	2	0	2	2		2	2		2		2		2	2	2				2		9	Tumor de vaina de nervio periferico	0	2	0	0	2		1	2		1	1	2	2		2		Tx quirugico	0
203185	2021-03-29	1	1	2	73	3		1	1	0	2	2		2	2		2		2		2	2	2				2			LCGB	3	1	2	4	2		2	2		1	1	2	2		2		RCHOP	0	41
171223	2021-03-29	1	2	1	74	4	1	1	1	0	2	2		1	2		2		2		2	2	2				2		6	Ca prostata	0	2	0	0	2		2	1	3 años	2	2	1	2		2		Tx quirurgico	0
141658	2021-03-31	1	1	2	47	3		1	1	0	2	2		2	2		2		2		2	2	2				2			LMC	6	1	2	0	2		2	2		1	1	2	2		2		Imatinib	1	1
191741	2021-04-06	1	1	2	54	4	1	2	2	0	2	2		2	2		2		2		2	2	2				2	Asma	5	Ca de ovario	0	2	0	0	2		1	2		1	1	2	2		2		Gemcitabina	1	20
185562	2021-04-06	1	2	2	57	3		2	2	0	2	2		2	2		2		2		2	2	2				2		3	Ca mama	0	2	0	0	2		1	2		1	1	1	2		2	6/8/2020	Tamoxifeno	0
184900	2021-04-07	1	2	2	43	3		2	2	0	2	2		2	2		2		2		2	2	2				2		5	Ca ovario	0	2	0	0	2		1	2		1	1	2	2		2		Paclitaxel + Carboplatino + Bevacizumab	0	43
202247	2021-04-12	1	2	1	49	2		2	2	0	2	2		2	2		2		2		2	2	2				2		7	Sarcoma epitelioide	0	2	0	0	2		2	2		1	1	2	2		2		Doxorrubicina/Ifosfamida	0	31
203858	2021-04-13	1	2	2	33	4	1	2	2	0	2	2		2	2		2		2		2	2	2				2		3	Ca mama	0	2	0	0	2		2	2		1	1	2	2		2		Traztuzumab	0	0
200205	2021-04-14	1	2	1	59	2		2	2	0	2	2		2	2		2		2		2	2	2				2		5	CaCu	0	2	0	0	2		1	2		1	1	2	2		2		Carboplatino + Paclitaxel	1	23
151396	2021-04-19	1	1	2	48	2		2	2	0	2	2		2	2		2		2		2	2	2				2		5	CaCu	0	2	0	0	2		1	2		1	1	2	2		2		Doxetacel	0	37
201078	2021-04-20	1	1	1	86	2		1	1	0	2	2		2	2		2		1	35	2	2	2				2	Hipotiroidismo	5	Ca Pulmon	0	2	0	0	2		1	2		1	1	2	2		1		Duralumab	1	8
161558	2021-04-23	1	1	2	53	2		2	2	0	2	2		2	2		2		2		2	2	1	1	381	11/5/2021	2		5	Ca vulva	0	2	0	0	2		2	2		1	1	2	2		2		Tx quirurgico	0
201772	2021-04-26	1	1	2	28	2		2	2	0	2	2		2	2		2		2		2	2	2				2			Leucemia /linfoma linfoblastico B	1	1	2	0	1	2021-04-19	2	2		1	1	2	2		2		Fludarabine/ Busulfan/ Cyclophosphamide	1	12
203132	2021-04-27	1	2	1	55	2		1	1	0	2	2		2	2		2		2		2	2	2				2		7	Sarcoma Sinovial	0	2	0	0	2		1	2		1	1	1	2		2	21/012/2021	Gemcitabina + Tx quirurgico	0	137
211584	2021-04-28	1	2	2	51	3		2	2	0	2	2		2	2		2		2		2	2	2				2		7	Melanoma en mucosas	0	2	0	0	2		2	2		1	2	2	2		2		Reciente Dx	0
203907	2021-04-28	1	2	2	55	2		2	2	0	2	2		2	2		2		2		2	2	2				2		5	CaCu	0	2	0	0	2		2	2		1	1	1	2		2	12/8/2020	Cisplatino	0	121
210605	2021-05-01	1	2	2	68	4	1	2	1	0	2	2		2	2		2		2		2	2	2				2		3	Ca mama	0	2	0	0	2		2	2		1	1	2	2		2		Tx quirugico + programada para qt	0
203150	2021-05-02	1	1	2	59	3		2	1	0	2	2		2	2		2		2		2	2	2				2		1	Timoma +Mixoma	0	2	0	0	2		2	2		1	1	1	2		2	3/31/2021	Carboplatino+Paclitaxel+Fosaprepitant	0	137
112983	2021-05-02	1	2	2	65	4	1	2	2	0	2	2		2	2		2		2		2	2	2				2		3	Ca mama	0	2	0	0	2		1	2		1	1	2	2		2		Exemestano	0
102002	2021-05-02	1	1	2	67	2		2	1	0	2	1	EPOC	2	2		2		2		2	2	2				2			LDCGB	3	1	2	4	2		2	1	8 años	2	2	1	2		2	4/26/2011	R-CHOP	0
202513	2021-05-04	1	1	1	53	3		2	2	0	2	2		1	2	38	2		2		2	2	2				2			MM	4	1	2	0	2		2	1		1	1	2	2		2		Talidominda + Dexa+Ciclofosfamida+Carfilzomib	1	18
210883	2021-05-06	1	2	2	47	2		2	2	0	2	2		2	2		2		2		2	2	1	1	716	10/15/2020	2		5	CaCu	0	2	0	0	2		2	2		1	2	2	2		2		Reciente Dx	0
210898	2021-05-10	1	1	2	39	2		2	2	0	2	2		2	2		2		2		2	2	2				2		3	Ca mama	0	2	0	0	2		2	2		1	1	2	2		2		Aprepitant	1	7
184279	2021-05-11	1	2	1	27	2		2	2	0	2	2		2	2		2		2		2	2	2				2		1	Ca lengua	0	2	0	0	2		2	2		1	2	2	2		2		Tx quirugico	0
210374	2021-05-14	1	3	1	19	2		2	2	0	2	2		2	2		2		2		2	2	2				2			LLA	1	1	4	0	2		2	2		1	1	2	2		2		CALGB	0	65
210783	2021-05-19	1	2	2	38	4	1	2	2	0	2	2		2	2		2		2		2	2	2				2		5	Ca endometrio	0	2	0	0	2		2	2		1	2	2	2		2		Tx quirurgico	0
211703	2021-05-19	1	2	2	39	1		2	2	0	2	2		2	2		2		2		2	2	2				2		4	Adenocarcinoma recto	0	2	0	0	2		1	2		1	2	2	2		1		Tx quirurgico	0
191023	2021-05-19	1	2	2	35	3		2	2	0	2	2		2	2		2		2		2	2	2				2		5	CaCu	0	2	0	0	2		2	2		1	1	1	2		2	7/8/2019	Cisplatino	0	645
180208	2021-05-22	1	3	2	66	4	1	2	2	0	2	2		2	2		2		2		2	2	2				2		5	CaCu	0	2	0	0	2		1	2		1	1	2	2		2		Etoposido/gemcitabina	0	87
191109	2021-05-25	1	1	1	26	2		2	2	0	2	2		2	2		2		2		2	2	1	1	284		2		8	SK ocular derecho, retrofaringe	0	2	0	0	2		2	2		1	1	2	2		2		Bleomicina + Vincristina	0	692
204299	2021-05-25	1	1	2	47	3		2	2	0	2	2		2	2		2		2		2	2	2				2		3	Ca mama	0	2	0	0	2		1	2		1	1	2	2		2		Paclitaxel+Fosaprepitant	1	29
211189	2021-05-25	1	1	2	38	3		2	2	0	2	2		2	2		2		2		2	2	2				2		5	CaCu	0	2	0	0	2		2	2		1	2	2	2		2		Cono cervical	0
204657	2021-05-31	1	2	1	46	3		2	2	0	2	2		2	2		2		2		2	2	2				2		4	Ca recto	0	2	0	0	2		2	2		1	1	1	2		2	1/6/2021	Capecitabina+Oxiplatino+Granisetron+Dex	1	6
100206	2021-06-01	2	2	2	56	5	1	1	1	0	1	2		2	2		2		2		2	2	2				2		3	Ca mama	0	2	0	0	2		2	1	5 años	2	2	2	2		2		Respuesta completa	0
202215	2021-06-09	2	2	2	37	3		2	2	0	2	2		2	2		2		2		2	2	2				2		5	CaCu	0	2	0	0	2		2	1		1	1	1	1	2020-08-26	2	7/6/2020	Protocolo CALLA Durvalumab	0	35
210195	2021-06-11	2	2	2	58	2		2	2	0	2	2		2	2		2		2		2	2	2				2			LF	3	1	2	4	2		2	2		1	1	2	2		2		Reciente Dx	0
181273	2021-06-15	2	1	1	68	2		2	1	0	2	2		2	2		2		2		2	2	2				2		6	Ca prostata	0	2	0	0	2		1	2		1	1	1	2		2	2/11/2021	Abiretorona + Prednisona	0	1
202942	2021-06-18	2	2	1	42	3		2	2	0	2	2		2	2		2		2		2	2	2				2		4	Adenocarcinoma colón	0	2	0	0	2		1	2		1	1	2	2		2		Granisetron+Dexa+Oxiplatino+Capecitabina	1	14
211604	2021-06-18	2	1	1	58	1		2	2	0	2	2		2	2		2		2		2	2	2				2		6	CRCC	0	2	0	0	2		1	2		2	2	2	2		2		Reciente Dx	0
182565	2021-06-21	2	1	2	50	2		2	2	5	2	2		1	2		2		2		2	2	2				2		2	Ca Pulmon	0	2	0	0	2		1	2		1	2	2	2		2		Pre protocolo ALEK-B	0
64203	2021-06-22	2	2	2	60	2		2	2	0	2	2		2	2		2		2		2	2	2				2		4	GIST	0	2	0	0	2		1	2		1	1	2	2		2		Imatinib	0	42
212173	2021-06-24	2	2	2	80	3		2	1	0	2	1	Biomasa	2	2		2		2		2	2	2				2		5	CaCu	0	2	0	0	2		1	2		1	2	2	2		1		Pre QT paliativa	0
205533	2021-06-26	2	1	1	67	1		2	1	0	2	2		1	1		2		2		2	2	2				2		4	Ca esofago	0	2	0	0	2		2	2		1	1	1	2		2	5/6/2021	Paclitaxel	0	50
971014	2021-07-01	2	1	2	78	3		2	1	0	2	1	EPOC	2	2		2		2		2	2	2				2		3	Ca mama	0	2	0	0	2		1	2		1	1	2	2		2		Dexa + Epirrubicina+Ciclofosfamida	1	20
93690	2021-07-05	2	2	1	65	3		1	1	0	2	2		2	2		2		2		2	2	2				2			LF	3	1	5	4	2		2	1	1 año	2	2	2	2		2		Clorambucil	0	293
184364	2021-07-03	2	1	2	24	3		2	2	0	2	2		2	2		2		2		2	2	2				2			LH	2	1	5	4	2		2	1	1 año	2	2	1	2		2	6/7/2019	AVBD	0	789
211131	2021-07-04	2	1	1	30	2		2	2	0	2	2		2	2		2		2		2	2	1	1	270	2/15/2021	2		8	SK/Ca pene	0	2	0	0	2		2	2		1	1	2	2		2		Cisplatino + docetaxel	1	6
202788	2021-07-06	2	1	2	40	3		2	2	0	2	2		2	2		2		2		2	2	2				2		3	Ca mama	0	2	0	0	2		2	2		1	1	2	2		2		Paclitaxel +Dexa	0	35
192992	2021-07-06	2	2	2	42	2		2	2	0	2	2		2	2		2		2		2	2	2				2		3	Ca mama	0	2	0	0	2		2	2		1	1	1	2		2	10/24/2019	Tamoxifeno	0
205207	2021-07-06	2	2	2	56	4	1	2	2	0	2	2		2	2		2		2		2	2	2				2		3	Ca mama	0	2	0	0	2		1	2		1	1	2	2		2		Doxorrubicina/Fosaprepitant	1	11
212476	2021-07-08	2	2	1	49	3		2	1	2	2	2		1	1		2		2		2	2	2				2			MM	4	1	1	0	2		2	2		1	1	2	2		2		Cliclofosmafimada/Bortezomib/Tali/Dexa	1	7
204982	2021-07-08	2	2	1	43	2		2	2	0	2	2		1	1		1	A	2		2	2	2				2	Esteatohepatitis		LAL	1	1	3	0	2		2	2		1	1	2	2		2		Vincristina/Doxorrubicina	1	24
212588	2021-07-08	2	2	1	51	3		2	2	0	2	2		2	2		2		2		2	2	2				2			LAM	1	1	1	0	2		2	2		1	2	2	2		2		Reciente Dx	0
72238	2021-07-08	2	2	1	47	3		2	2	0	2	2		2	2		2		2		2	2	2				2		6	TGNS	0	2	0	0	2		2	1	12 años	2	2	2	2		2		Vigilancia	0
212097	2021-07-09	2	1	2	45	3		1	2	0	2	2		2	2		2		2		2	2	2				2			LH	2	1	1	4	2		2	2		1	1	2	2		2		AVBD	1	14
192748	2021-07-09	2	2	1	63	3		2	2	0	2	2		2	2		2		2		2	2	2				2		4	Ca recto	0	2	0	0	2		2	1	9 meses	2	1	1			2	9/3/2019	Capecitabina x 5c /Tx Qx	0	431
212075	2021-07-09	2	2	2	45	4	1	2	1	0	2	2		2	2		2		2		2	2	2				2		5	Ca endometrio	0	2	0	0	2		2	2		1	2	2			2		Reciente Dx	0
184899	2021-07-12	2	2	1	72	1		2	2	0	2	2		2	2		2		2		2	2	2				2		4	Ca recto	0	2	0	0	2		2	2		1	1	1	2		2	12/20/2018	Capecitabina X2 /TX Qx	0	896
205285	2021-07-13	2	2	2	53	3		2	2	0	2	2		2	2		2		2		2	2	2				2		1	Ca tiroides	0	2	0	0	2		2	2		1	2	2	2		2		Tx quirurgico	0
211764	2021-07-13	2	2	2	52	2		2	2	0	2	2		2	2		2		2		2	2	2				2		3	Ca mama	0	2	0	0	2		2	2		1	2	2	2		2		Tx quirurgico	0
211422	2021-07-14	2	1	2	66	2		2	2	0	2	2		2	2		2		2		2	2	2				2			LCGB	1	1	2	3	2		2	2		1	2	2	2		2		MATRIX-like	1	11
200754	2021-07-14	2	1	1	36	2		1	2	0	2	2		2	2		2		2		2	2	2				2		4	Ca recto	0	2	0	0	2		2	1	1 año	2	2	2	2		2		Tx quirurgico	0
205389	2021-07-14	2	2	2	50	4	1	2	2	0	2	2		2	2		2		2		2	2	2				2		3	Ca mama	0	2	0	0	2		2	2		1	2	1	2		2	5/4/2021	Tamoxifeno	0
210566	2021-07-14	2	1	2	23	2		2	2	0	2	2		2	2		2		2		2	2	2				2			LLA	1	1	3	0	2		2	2		1	1	2	2		2		HyperCVAD	1	13
182915	2021-07-15	2	2	2	26	2		2	2	0	2	2		2	2		2		2		2	2	2				2		3	Ca mama	0	2	0	0	2		2	2		1	1	2	2		2		Letrozole/ zometa/ Groserelina	0
181992	2021-07-16	2	1	2	51	3		2	2	0	2	2		2	2		2		2		2	2	2				2		2	Ca pulmon	0	2	0	0	2		1	2		1	1	1	2		1	6/22/2021	Gemcitabina x 3c	1	0
192048	2021-07-19	2	1	1	46	3		2	2	0	2	2		2	2		2		2		2	2	2				2			MM	4	1	2	0	1	2020-11-13	2	1	8 meses	1	2	1	2		2	7/30/2019	Lenalidomina/Dexa	1
174026	2021-07-19	2	2	2	55	2		2	2	0	1	2		2	2		1		2		2	2	2				2			LMC	6	1	2	0	1	2020-07-15	2	1	10 meses	2	2	2	2		2		Ruxolotinib	1
204477	2021-07-19	2	2	1	49	4	1	2	2	0	2	2		2	2		2		2		2	2	2				1	CUCI	6	Ca renal	0	2	0	0	2		2	1	9 meses	2	2	2	2		2		Tx quirurgico	0
184725	2021-07-20	2	1	2	37	2		2	2	0	2	2		2	2		2		2		2	2	2				2		5	CaCu	0	2	0	0	2		1	1	1 año	2	2	2	2		2		CBP/TXL/Bevacizumab	0	806
20770	2021-07-20	2	1	2	47	4	1	2	2	0	2	2		2	2		2		2		2	2	2				2	Apnea del sueño		SMD	5	1	2	0	2		2	2		1	2	2	2		2		Ac. Folico+Prednisona	0
193355	2021-07-21	2	2	2	36	1		2	2	0	2	2		2	2		2		2		2	2	2				2	Sx Lynch	4	Ca recto	0	2	0	0	2		2	1	5 meses	2	1	1	2		2	10/29/2019	Dexa/Granisetron/Oxaliplatino/Capecitabina/Tx QX	0	215
212091	2021-07-21	2	1	1	37	1		2	2	0	2	2		2	2		2		2		2	2	2				2		6	TGNS	0	2	0	0	2		2	2		1	1	1	2		2	6/29/2021	EP	1	12
203233	2021-07-21	2	1	2	35	2		2	2	0	2	2		2	2		2		2		2	2	2				2		3	Ca mama	0	2	0	0	2		2	1	1 mes	1	1	2	2		2		Paclitaxel x6c / Exemestano	0	65
210458	2021-07-21	2	2	2	58	4	1	2	2	0	2	2		2	2		2		2		2	2	2				2		7	Ca basocelular	0	2	0	0	2		2	2		1	2	2	2		2		Tx quirurgico	0
210467	2021-07-22	2	1	2	67	2		2	2	0	2	2		2	2		2		2		2	2	2				2		3	Ca mama	0	2	0	0	2		2	2		1	1	2	2		2		Fosaprepitant/Ciclofosfamida/Doxorrubicina	1	20
201717	2021-07-23	2	2	2	31	4	1	2	2	0	2	2		2	2		2		2		2	2	2				2		3	Ca mama	0	2	0	0	2		2	2		1	2	2	2		2		Fosaprepitant/Dexa/Ciclofosfamida/Doxorrubicina/ Tx Qx	0	39
162171	2021-07-25	2	1	1	62	4	1	2	2	0	2	2		2	2		2		2		2	2	2				2			MM	4	1	2	0	2		2	2		1	1	2	2		2		Talidominda/Dexa/AS/ Ac. Zolendronico	1
203570	2021-07-26	2	1	2	52	2		2	2	0	2	2		2	2		2		2		2	2	2				2		5	Ca endometrio	0	2	0	0	2		2	2		1	1	1	2		2	6/26/2021	CBP/TXL X 6c	1	21
143263	2021-07-26	2	1	1	39	5	1	1	2	0	2	2		2	2		2		2		2	2	2				2		4	Ca recto	0	2	0	0	2		2	1	5 años	2	2	2	2		2		En remison	0
143107	2021-07-27	2	1	2	52	3		2	2	0	2	2		2	2		2		2		2	2	2				2		5	CaCu/Ca tiroides	0	2	0	0	2		2	2		1	1	2	2		2		Dexa/Paclitaxel/Carboplatino	1	22
211316	2021-07-27	2	1	2	47	3		2	2	0	2	2		2	2		2		2		2	2	2				2		5	Ca endometrio	0	2	0	0	2		2	2		1	2	1	2		2	6/21/2021	En Rt	0
144523	2021-07-27	2	1	1	67	3		2	2	2	2	2		2	2		2		1	44	1	2	2				2			MM	4	1	2	0	2		2	2		1	1	1	2		2	1/8/2015	Talidomida/Dexa+ Rt	1
204771	2021-07-27	2	1	2	70	2		1	2	0	2	2		2	2		2		2		2	2	2				2	ERGE	3	Ca mama	0	2	0	0	2		2	2		1	1	2	2		2		Dexa/Paclitaxel/Trastuzumab	1	8
164419	2021-07-28	2	1	2	21	2		2	2	0	2	2		2	2		2		2		2	2	2				2			LAM	1	1	3	0	2		2	2		1	1	2	2		2		Ciclosfosfamida/Vincritina	1	20
211795	2021-07-28	2	1	1	45	3		2	2	0	2	2		2	2		2		2		2	2	2				2	Epilepsia		LF	3	1	1	4	2		2	2		1	1	2	2		2		R-CHOP	1	16
204650	2021-07-28	2	1	1	33	3		2	2	0	2	2		2	2		2		2		2	2	2				2			LH	2	1	2	2	2		2	2		1	1	1	2		2	5/13/2021	ABVD	0	140
211969	2021-07-28	2	1	2	49	3		2	1	0	2	2		1	1		2		1	7	1	2	2				2		3	Ca mama	0	2	0	0	2		2	2		1	2	2	2		2		Reciente Dx	0
132061	2021-07-23	2	1	2	61	3		1	1	0	2	2		2	2		2		2		2	2	2				2		5	Ca ovario/Ca endometrio	0	2	0	0	2		1	2		1	1	2	2		2		CBP/TXL/ -CBP/TXL/BVZ- BVZ	1	9
211531	2021-07-30	2	1	1	28	2		2	2	0	2	2		2	2		2		2		2	2	1	1	350	9/15/2020				LNH	3	1	2	3	2		2	2		1	1	2	2		2		R-CODOX	1
163137	2021-07-30	2	1	1	74	3		1	2	0	2	2		2	2		2		2		2	2	2				2	Enf Parkison	6	Ca prostata	0	2	0	0	2		1	2		1	1	1	2		2	11/5/2020	Dexa/Gransetron/Cabazitaxel/Enzalutamida	0	134
161367	2021-07-31	2	1	2	63	2		2	1	0	2	2		2	2		2		2		2	2	2				2		3	Ca mama	0	2	0	0	2		2	1	5 años	2	2	2	2		2		TXL/Trastuzumab	0	1477
201043	2021-07-31	2	1	2	56	3		1	2	0	2	2		2	2		2		2		2	2	2				2		3	Ca mama	0	2	0	0	2		2	2		1	1	2	2		2		Trastuzumab / Tx quirugico	0	43
211790	2021-08-02	2	1	2	74	3		2	1	0	2	2		2	2		2		2		2	2	2				2			MM	4	1	2	0	2		2	2		1	1	2	2		2		TaCyDex	1
173983	2021-08-02	2	1	2	30	3		2	2	0	2	2		2	2		2		2		2	2	2				2		5	Ca ovario	0	2	0	0	2		2	2		1	1	2	2		2		Etoposido	0	60
13798	2021-08-02	2	1	1	38	4	1	2	2	0	2	2		2	2		2		2		2	2	2				2		6	TGNS	0	2	0	0	2		2	1	20 años	2	2	2	2		2		Vigilancia	0
210067	2021-08-03	2	1	1	68	2		2	2	0	2	2		2	2		2		2		2	2	2				2			Macroglobulenemia de Waldebstrom	5	1	2	0	2		2	2		1	1	2	2		2		R-Dexa	1	21
212692	2021-08-03	2	1	1	48	3		2	2	0	2	2		2	2		2		2		2	2	2				2		4	Ca gastrico	0	2	0	0	2		1	2		1	1	2	2		1		Por inciar	0
92582	2021-08-05	2	1	2	70	4	1	2	1	0	2	2		2	2		2		2		2	2	2				2			MM	4	1	2	0	2		2	2		1	2	2	2		2		Talidomida/Dexametasona	1
212122	2021-08-06	2	1	2	43	3		2	2	0	2	2		2	2		2		2		2	2	2				2		3	Ca mama	0	2	0	0	2		1	2		1	2	2	2		2		Fosaprepitant/Dexa/Fluoracilo/Doxo/Ciclos	0	106
212459	2021-08-06	2	1	1	26	2		2	2	0	2	2		2	2		2		2		2	2	1	1	175	6/15/2021	2		8	SK	0	2	0	0	2		2	2		1	2	2	2		2		Reciente Dx	0
184776	2021-08-06	2	1	1	39	2		2	2	0	2	2		2	2		2		2		2	2	2				2		6	TGNS	0	2	0	0	2		1	2		1	1	2	2		2		CPB/TXL	0	49
212112	2021-08-06	2	2	2	27	2		2	2	0	2	2		2	2		2		2		2	2	2				2			LH	2	1	1	2	2		2	2		1	1	2	2		2		ABVD	1	29
125055	2021-08-06	2	2	1	82	3		1	1	0	2	1	EPOC	2	2		2		2		2	2	2				2		2	Ca pulmonar epidermoide	0	2	0	0	2		1	1	8 años	2	2	2	2		2		Vigilancia	0
204313	2021-08-06	2	2	2	37	2		2	2	0	2	2		2	2		2		2		2	2	2				2		3	Ca mama	0	2	0	0	2		2	2		1	1	2	2		2		Tamoxifeno	0
212560	2021-08-06	2	2	2	33	3		2	2	0	2	2		2	2		2		2		2	2	2				2		1	Ca tiroides	0	2	0	0	2		2	2		1	2	2	2		2		Tx quirurgico	0
120985	2021-08-06	2	2	2	49	2		2	2	0	2	2		2	2		2		2		2	2	2				2		3	Ca mama	0	2	0	0	2		2	1	10 meses	1	2	2	2		2		Tx quirurgico/Bevacizumab	0	509
3003	2021-08-07	2	1	1	48	3		2	2	0	2	2		2	2		2		2		2	2	2				2		6	TGNS	0	2	0	0	2		1	1	8 años	2	2	2	2		2		Vigilancia	0
184480	2021-08-09	2	1	1	71	5	1	2	1	0	2	1	EPOC	1	2	43	2		2		2	2	2				2		2	Ca pulmon	0	2	0	0	2		1	2		1	1	1	2		2	5/14/2021	Osimertinib	1
91544	2021-08-10	2	1	1	47	4	1	2	2	0	2	2		2	2		2		2		2	2	2				2			MM	4	1	2	0	2		2	2		1	1	1	2		2	19/08/20009	Talidomida/Dexametasona	1
193441	2021-08-10	2	1	2	40	4	1	2	2	0	2	2		2	2		2		2		2	2	2				2		2	Ca pulmon	0	2	0	0	2		1	2		1	1	1	2		2	10/28/2019	Brigatinib	1
51678	2021-08-10	2	1	1	91	3		2	1	0	2	2		2	2		2		2		2	2	2				2		6	Ca prostata	0	2	0	0	2		1	2		1	1	1	2		2		Abiraterona	0
183150	2021-08-11	2	1	1	42	3		2	2	0	2	2		2	2		2		2		2	2	2				2			LH	2	1	5	4	1	2020-02-15	2	1	1 año	2	2	2	2		2		Bremtuximab	0	292
202182	2021-08-11	2	1	2	52	2		2	1	0	2	1	Enf. Intersticial difusa	2	2		2		2		2	2	2				2		3	Ca mama	0	2	0	0	2		2	2		1	1	2	2		2		Docetaxel	1	15
163608	2021-08-11	2	1	2	76	3		2	1	0	2	1		2	2		2		2		2	2	2				2	Distonias/TDM	5	Ca ovario	0	2	0	0	2		2	2		1	1	2	2		1		Paclitaxel/Carboplatino/Fosapretitant/Granisetron + Tx Qx	0	524
210439	2021-08-11	2	1	1	23	2		2	2	0	2	2		2	2		2		2		2	2	2				2		7	Sarcoma sinovial monofasico del tronco	0	2	0	0	2		1	2		1	1	1	2		1	7/7/2021	Dox/ Ifo/	1	16
192944	2021-08-11	2	2	2	51	4	1	2	2	0	2	2		2	2		2		2		2	2	2				2		3	Ca mama	0	2	0	0	2		1	2		1	1	2	2		2		CBP/Trastuzumab	1	15
210113	2021-08-12	2	2	2	60	4	1	2	2	2	2	2		2	2		2		2		2	2	2				2		3	Ca mama	0	2	0	0	2		2	2		1	1	2	2		2		Docetaxel/Carboplatino/Trastuzumab/Dexa	0	113
210453	2021-08-12	2	1	1	80	3		1	1	0	2	2		2	2		2		2		2	2	2				2		6	Ca urotelial	0	2	0	0	2		2	2		1	1	1	2		2	6/11/2021	CBP	0	84
91954	2021-08-12	2	1	2	63	3		2	2	0	2	2		2	2		2		2		2	2	2				2			MM	4	1	4	0	1	2099-08-25	2	2		1	1	2	2		2		Talidomida/Dexametasona	1
213076	2021-08-12	2	2	2	72	2		2	1	0	2	2		2	2		2		2		2	2	2				2		4	Ca recto	0	2	0	0	2		2	2		1	1	2	2		2		Dx reciente	0
203843	2021-08-12	2	1	2	61	6	1	1	1	0	1	1	SHOS	2	2		2		2		2	2	2				2		5	Ca ovario	0	2	0	0	2		1	2		1	1	2	2		2		Dexa/Paclitaxel	0	86
201591	2021-08-13	2	3	1	58	3		2	2	4	2	2		2	2		2		2		2	2	2				2			MM/Leucemia de celulas plasmaticas	4	1	3	0	1	2021-05-21	2	2		1	1	2	2		2		CHOP	0	-38
204817	2021-08-15	2	1	2	69	3		2	2	0	2	2		2	2		2		2		2	2	2				2		4	Ca recto	0	2	0	0	2		2	2		1	1	1	2		2	5/6/2021	XELOX neoadyuvante	1	10
212320	2021-08-16	2	2	2	48	3		2	2	0	2	2		2	2		2		2		2	2	2				2		3	Ca mama	0	2	0	0	2		2	2		1	2	2	2		2		Tx quirurgico	0
200845	2021-08-16	2	1	2	65	3		2	2	0	2	2		2	2		2		2		2	2	2				2		3	Ca mama/ Ca ovario	0	2	0	0	2		2	2		1	1	2	2		2		Olaparib mantenimiento	1
174985	2021-08-16	2	1	2	43	3		2	2	0	2	2		2	2		2		2		2	2	2				2		5	CaCu	0	2	0	0	2		2	1	2 años	2	2	1	2		2	1/2/2018	en vigilancia	0
154388	2021-08-16	2	1	1	63	2		2	2	0	2	2		2	2		2		2		2	2	2				2	Hipotiroidismo Tx levo	1	Ca papilar	0	2	0	0	2		2	2		1	2	2	2		2		Yodo radioactivo	0
211685	2021-08-16	2	1	2	44	2		2	2	0	2	2		2	2		2		2		2	2	2				2			LNH	3	1	2	3	2		2	2		1	1	2	2		2		R-CHOP	1	-15
191892	2021-08-17	2	1	2	72	2		2	2	0	2	2		2	2		2		2		2	2	2				2		4	Ca recto	0	2	0	0	2		1	2		1	1	2	2		1		5FU+Bevacizumab	1	13
205021	2021-08-18	2	2	2	40	3		2	2	0	2	2		2	2		2		2		2	2	2				2		7	Sarcoma sinovial monofosacio en mano izqueirda	0	2	0	0	2		2	2		1	2	1	2		2	2014	Tx Quirurgico	0
212055	2021-08-18	2	2	2	39	3		2	2	0	2	2		2	2		2		2		2	2	2				2		4	Colangiocarcinoma	0	2	0	0	2		1	2		1	1	2	2		1		Gemox	1	5
210895	2021-08-18	2	2	2	71	2		2	2	0	2	2		2	2		2		2		2	2	2				2		3	Ca mama	0	2	0	0	2		2	2		1	1	2	2		2		Doxorrubicina/Ciclofosfamida/Fosaprepitant/	1	21
212150	2021-08-19	2	1	2	40	2		2	2	0	2	2		2	2		2		2		2	2	2				2		5	Ca Cu	0	2	0	0	2		2	2		1	1	1	2		2	27/07/20221	Cisplatino/Dexa	1	3
211915	2021-08-19	2	1	2	54	2		2	2	0	2	2		2	2		2		2		2	2	2				1	AR tx MTX /HCQ	4	Ca canal anal	0	2	0	0	2		2	2		1	1	1	2		2	8/13/2021	Mitomicina+5 Fu	1	13
210383	2021-08-20	2	1	2	38	2		2	2	0	2	2		2	2		2		2		2	2	2				2		3	Ca mama	0	2	0	0	2		2	2		1	1	2	2		2		Paclitaxel/ciclofosfamida/dexa/Fosaprepitant	1	7
163465	2021-08-21	2	1	1	28	2		2	2	0	2	2		2	2		2		2		2	2	2				2		7	Sarcoma difereniado	0	2	0	0	2		1	2		1	1	2	2		2		Docetaxel/Gemcitabina	1	4
165616	2021-08-21	2	2	2	52	3		2	2	0	2	2		2	2		2		2		2	2	2				2		3	Ca mama	0	2	0	0	2		2	2		1	1	1	2		2	3/15/2021	Letrozole	0
203965	2021-08-23	2	1	2	48	3		1	2	0	2	2		2	2		2		2		2	2	2				2		5	Ca ovario	0	2	0	0	2		1	2		1	1	2	2		2		CBevazizumab	1	11
210909	2021-08-23	2	1	2	63	2		1	1	0	2	2		2	2		2		2		2	2	2				2		4	Adeno via biliar	0	2	0	0	2		1	2		1	1	2	2		1		Dexa/Gemcitabina/Oxaplatino	1	6
212409	2021-08-23	2	2	2	48	4	1	1	2	0	2	2		2	2		2		2		2	2	2				2		5	Ca endometrio	0	2	0	0	2		2	2		1	2	2	2		2		Tx quirurgico psara estadificar	0
200871	2021-08-23	2	1	1	51	2		2	1	0	2	2		2	2		2		2		2	2	2				2		4	Ca recto	0	2	0	0	2		2	2		1	2	1	2		2		Tx quirugico	0
202546	2021-08-23	2	1	2	31	3		2	2	0	2	2		2	2		2		2		2	2	2				2		7	sarcoma sinovial	0	2	0	0	2		2	1	3 meses	2	1	2	2		2		dexa/doxo	0	124
193587	2021-08-24	2	1	1	66	3		2	1	0	2	2		2	2		2		2		2	2	2				2		6	CRCC	0	2	0	0	2		1	2		1	1	1	2		1	23/12/20219	nivolumab	1	21
205035	2021-08-24	2	1	2	68	2		2	2	0	2	1		1	2		2		2		2	2	2				2		2	Ca pulmon	0	2	0	0	2		1	2		1	1	2	2		1		Docetaxel	1	29
202432	2021-08-24	2	2	1	21	3		2	2	0	2	2		2	2		2		2		2	2	2				2			LMA	1	1	5	0	2		2	2		1	1	2			2		Mantenimiento: mercaptopuria y metroteXATE	0
170957	2021-08-24	2	1	2	60	2		2	2	0	2	2		2	2		2		2		2	2	2				2		5	CaCu	0	2	0	0	2		1	1	1 años 2 meses	2	2	2	2		2		en vigilancia	0	466
213908	2021-08-25	2	1	2	29	4	1	2	2	0	2	2		2	2		2		2		2	2	1	1	167	2020	2			LDCGB	3	1	4	4	2		2	2		1	1	2	2		2		R-DA EPOCH	0
190519	2021-08-25	2	1	1	71	3		2	2	0	2	2		2	2		2		2		2	2	2				2		2	Ca pulmon	0	2	0	0	2		1	2		1	1	1	2		2	7/18/2021	Alectibib	1	33
203109	2021-08-25	2	2	2	46	3		2	2	0	2	2		2	2		2		2		2	2	2				2		5	Ca ovario	0	2	0	0	2		2	2		1	1	2	2		2		Fosaprepitant/Dexa/Pacli/Carbo	0	142
201662	2021-08-26	2	1	2	54	2		2	2	0	2	2		2	2		2		2		2	2	2				2		3	Ca mama bilateral	0	2	0	0	2		1	2		1	1	2	2		2		Anastrozol	0
211102	2021-08-26	2	1	2	43	2		2	2	0	2	2		2	2		2		2		2	2	2				2		3	Ca mama	0	2	0	0	2		1	2		1	1	1	2		1	6/10/2021	Groserelina+Letrozole	0	83
210462	2021-08-26	2	2	1	27	2		2	2	0	2	2		2	2		2		2		2	2	2				2		7	Sarcoma sinovial monofasico	0	2	0	0	2		2	2		1	1	2	2		1		Doxo/Dexa/Ifosfamida	1	6
154222	2021-08-27	2	1	2	40	3		2	2	0	2	2		2	2		2		2		2	2	2				2	Hipotiroidismo primario		LAM	1	1	2	0	2		2	2		1	1	2	2		2		Mantenimiento con ATRA	1	53
204231	2021-08-27	2	1	2	55	3		2	2	0	2	2		2	2		2		2		2	2	2				2		3	Ca mama	0	2	0	0	2		1	2		1	1	1	2		1	11/8/2020	5° linea: Everolimus+exemestano	1	14
212840	2021-08-28	2	2	1	29	1		2	2	0	2	2		2	2		2		2		2	2	2				2		6	TGNS	0	2	0	0	2		2	2		1	2	2	2		2		Tx quirurgico	0
210434	2021-08-29	2	2	2	68	2		2	1	0	2	2		2	2		2		2		2	2	2				2		5	CaCu	0	2	0	0	2		1	2		1	1	2	2		2		CBP/TXL	0	54
202024	2021-08-30	2	1	1	77	2		1	2	0	2	1	EPOC	1	2	50	2		2		2	2	2				2		2	Ca pulmon	0	2	0	0	2		1	2		1	1	2	2		2		Dexa/Gemcitabina|	1	25
204540	2021-08-30	2	2	2	61	3		2	2	0	2	2		2	2		2		2		2	2	2				2		5	Ca endometrio	0	2	0	0	2		2	1	7 meses	2	2	1	2		2	6/21/2021	Vigilancia	0
202654	2021-08-30	2	1	1	55	2		2	2	0	2	2		2	2		2		2		2	2	2				2			LMA	1	1	5	0	1	2021-05-26	2	2		1	2	2	2		2		Flu-Bu-Cy////Actual:ciclosporina	0	95
182699	2021-08-30	2	3	1	73	3		2	1	0	2	2		2	2		2		2		2	2	2				2			LNH	3	1	5	3	2		2	1	3 años	2	2	2	2		2		Vigilancia	0
205206	2021-08-31	2	1	2	29	2		2	2	0	2	2		2	2		2		2		2	2	2				2		3	Ca mama	0	2	0	0	2		2	2		1	1	2	2		2		Taxano semanal	0	62
211459	2021-08-31	2	1	2	45	4	1	2	2	0	2	2		2	2		2		2		2	2	2				2		3	Ca mama	0	2	0	0	2		2	2		1	1	2	2		2		CBP/TXL	1	7
160376	2021-08-31	2	1	1	50	2		1	1	0	2	2		2	2		2		2		2	2	2				2			MM	4	1	5	0	1	1905-07-09	2	1		2	1	2	2		2		Dexa/tali	1
155307	2021-09-01	2	1	1	47	4	1	2	2	0	2	2		2	2		2		2		2	2	2				2		4	Ca colon	0	2	0	0	2		1	2		1	2	2	2		2		Tx quirurgico	0
192626	2021-09-01	2	1	2	34	2		2	2	0	2	2		2	2		2		2		2	2	2				2		2	Ca pulmon	0	2	0	0	2		1	2		1	1	2	2		2		Pemetrexed	1	20
213472	2021-09-01	2	2	2	45	5	1	2	2	0	2	2		2	2		2		2		2	2	2				2		5	Ca ovario	0	2	0	0	2		1	2		1	2	2	2		2		Protocolo diagnostico	0
942373	2021-09-01	2	1	2	64	2		2	2	2	2	2		2	2		2		2		2	2	2				2			LNH	3	1	2	4	1	1905-06-18	2	2		1	1	2	2		2		Rituximab manteniemitno	1	36
213236	2021-09-02	2	2	2	63	4	1	1	1	0	2	2		2	2		2		2		2	2	2				2		3	Ca mama	0	2	0	0	2		2	2		1	1	2	2		2		Tx quirugico	0
991753	2021-09-03	2	1	2	54	5	1	1	1	0	2	2		2	2		2		2		2	2	2				2		3	Ca mama	0	2	0	0	2		2	2		1	1	1	2		2	7/20/2021	PaclI X 2 C / Trastuzumab	1	21
211253	2021-09-03	2	1	2	69	3		2	1	0	2	2		2	2		2		2		2	2	2				2		3	Ca mama	0	2	0	0	2		2	2		1	1	2	2		2		Fosaprepitant/Dexa/Ciclofosfamida/Doxo	1	21
211973	2021-09-04	2	1	2	44	2		2	2	0	2	2		2	2		2		2		2	2	2				2		4	Ca gastrico	0	2	0	0	2		1	2		1	1	2	2		2		Cisplatino/5FU	1	11
210218	2021-09-05	2	2	1	27	3		2	2	0	2	2		2	2		2		2		2	2	2				2			LLA	1	1	2	0	2		2	2		1	1	1	2		2	9/13/2021	hHyper CVAD	0	52
192420	2021-09-06	2	2	2	58	2		2	2	0	2	2		2	2		2		2		2	2	2				2	Hipotiroidismo	1	Ca Nasofaringe	0	2	0	0	2		1	2		1	1	1	2		1	8/19/2021	Dexa/Pacli/Carboplatino	1	18
212464	2021-09-07	2	2	2	76	3		1	1	0	2	2		2	2		2		2		2	2	2				2		3	Ca mama	0	2	0	0	2		2	2		1	1	2	2		2		TXL	1	20
170297	2021-09-07	2	2	1	30	3		2	2	0	2	2		2	2		2		2		2	2	2				2			LH	2	1	4	2	2		2	2		1	1	2	2		2		ESHAP	0	46
23805	2021-09-07	2	1	2	62	1		2	1	0	2	2		1	2	20	2		2		2	2	2				2		3	Ca mama	0	2	0	0	2		1	2		1	1	2	2		1		CBPX 4C	0	146
190995	2021-09-07	2	1	1	59	2		2	2	0	2	2		2	2		2		2		2	2	2				2			LF	3	1	2	4	2		2	2		1	1	2	2		2		RTX mantenimiento	0	91
134149	2021-09-08	2	1	2	52	3		1	1	0	2	2		2	2		2		2		2	2	2				2			LLA	1	1	5	0	2		2	2		1	2	2	2		2		HyperCVAD Fase IIIB	0	36
161737	2021-09-08	2	2	1	37	3		2	2	0	2	2		2	2		2		2		2	2	2				2			LLA	1	1	5	0	1	2017-10-12	2	2		1	2	1	2		1		RT paliativo	0
211747	2021-09-09	2	2	2	62	3		2	2	0	2	2		1	2	30	2		2		2	2	2				2		4	Colangiocarcinoma	0	2	0	0	2		2	2		1	1	2	2		2		Capecitabina	1	23
161301	2021-09-09	2	1	1	54	3		1	2	0	2	2		2	2		2		2		2	2	2				2		4	Ca colon	0	2	0	0	2		1	2		1	1	1	2		2	7/15/2020	FOLFOX/Cetuximab	1	24
201660	2021-09-09	2	1	2	48	2		2	2	0	2	2		2	2		2		2		2	2	2				2		3	Ca mama	0	2	0	0	2		2	2		1	1	2	2		2		Trastuzumab/Tamoxinfeno	0
123449	2021-09-10	2	1	2	58	3		2	2	0	2	2		2	2		2		2		2	2	2				2		5	Ca endometrio	0	2	0	0	2		2	1	7 años	2	2	2	2		2		Vigilancia	0
980528	2021-09-10	2	1	2	50	3		1	2	0	1	2		2	2		2		2		2	2	2				2	Hipotiroidismo	3	Ca mama	0	2	0	0	2		2	2		1	1	1	2		2	1/29/2019	Letrozole	0	-17
210464	2021-09-10	2	2	1	18	2		2	2	0	2	2		2	2		2		2		2	2	2				2		7	Osteosarcoma	0	2	0	0	2		2	2		1	2	2	2		2		Aprepitant/Dexa/Cisplatino/Doxo	0	42
210778	2021-09-10	2	2	2	41	2		2	2	0	2	2		2	2		2		2		2	2	2				2		3	Ca mama	0	2	0	0	2		2	2		1	1	2	2		1		Paclitaxel palitivo	1	8
212675	2021-09-10	2	2	1	76	2		2	2	0	2	2		2	2		2		2		2	2	2				2		7	Carcinoma basocelular	0	2	0	0	2		2	2		1	2	2	2		2		Tx quirurgico	0
211353	2021-09-10	2	2	1	68	2		2	2	0	2	2		2	2		2		2		2	2	2				2		6	Ca prostata	0	2	0	0	2		2	2		1	2	2	2		2		Tx quirurgico	0
213010	2021-09-11	2	1	2	50	3		2	2	0	2	2		2	2		2		2		2	2	2				2			LNH	3	1	1	4	2		2	2		1	1	2	2		2		R-CHOP	1	4
133529	2021-09-13	2	2	2	64	3		2	2	0	2	2		2	2		2		2		2	2	2				2		5	Ca mama/ CaCu	0	2	0	0	2		2	1	3 años	2	2	2	2		2		Vigilancia	0
213477	2021-09-13	2	3	1	20	2		2	2	0	2	2		2	2		2		2		2	2	2				2			LAL	1	1	1	0	2		2	2		1	1	2	2		2		CALGB	1	13
165428	2021-09-14	2	2	2	43	4	1	2	2	0	2	2		2	2		2		2		2	2	2				2		3	Ca mama	0	2	0	0	2		1	2		1	1	2	2		2		CDDP x 1c	1	8
194988	2021-09-15	2	1	2	45	4	1	2	2	0	2	2		2	2		2		2		2	2	2				2		5	Ca endometrio	0	2	0	0	2		1	2		1	1	2	2		1		Gemcitabina/Bevacizumab	0	33
32183	2021-09-16	2	1	1	51	2		2	2	0	2	2		2	2		2		2		2	2	1	1	924		2		8	SK	0	2	0	0	2		2	1	10 años	2	2	2	2		2		Vigilancia	0
191407	2021-09-17	2	1	1	60	2		2	2	0	2	2		2	2		2		2		2	2	2				2		6	TGS	0	2	0	0	2		1	2		1	2	2	2		2		Dx reciente	0
212691	2021-09-17	2	2	2	69	1		2	2	0	2	2		2	2		2		2		2	2	2				2		4	Ca vesicula	0	2	0	0	2		2	2		1	2	2	2		2		Tx quirurgico	0
213503	2021-09-17	2	1	2	49	3		2	2	0	2	2		2	2		2		2		2	2	2				2			LLA	1	1	1	0	2		2	2		1	1	2	2		2		HYPERCVAD	1	17
210617	2021-09-20	2	2	2	52	3		2	2	0	2	2		2	2		2		2		2	2	2				2		3	Ca mama	0	2	0	0	2		2	2		1	1	2	2		2		Carboplatino/Dexa/Plaqui	1	3
175052	2021-09-20	2	1	2	72	4	1	2	1	0	1	2		2	2		2		2		2	2	2				2		3	Ca mama	0	2	0	0	2		1	2		1	1	1	2		1	9/2/2021	Fulvestrant	0	59
181222	2021-09-20	2	2	2	69	1		2	1	0	2	2		2	2		2		2		2	2	2				2			MM	4	1	2	0	2		2	2		1	2	2	2		2		Talidomida/Dexametasona	0
213548	2021-09-21	2	2	1	44	2		2	2	0	2	2		2	2		2		2		2	2	2				2			Linfoma Malt	1	1	2	0	2		2	2		1	1	2	2		2		Dx reciente	0
202212	2021-09-22	2	1	2	42	5	1	2	2	0	2	2		2	2		2		2		2	2	2				2		3	Ca mama	0	2	0	0	2		2	2		1	1	2	2		2		Letrozole/Goserelina	0
210645	2021-09-23	2	1	2	36	4	1	2	2	0	2	2		2	2		2		2		2	2	2				2			LF	3	1	2	3	2		2	2		1	1	2	2		2		Ciclofosfamida/Dexa/Doxo/Rituximab/Vincristina/Obinotuzumab	1	16
213905	2021-09-23	2	2	2	70	2		2	1	0	2	1	AT pulmonae	2	2		2		2		2	2	2				2		2	Ca pulmon	0	2	0	0	2		1	2		1	1	2	2		2		Reciente Dx	0
203919	2021-09-23	2	1	2	49	2		2	2	0	2	2		2	2		2		2		2	2	2				2	Hipotiroidismo	1	Ca cavidad oral	0	2	0	0	2		2	2		1	1	1	2		2	1/7/2021	Cisplatino/Dexa/Fosaprepitant	0	224
210576	2021-09-24	2	1	2	55	4	1	2	2	0	2	2		2	2		2		2		2	2	2				2		3	Ca mama	0	2	0	0	2		1	2		1	1	2	2		1		Dexa/Pacli	0	37
213200	2021-09-27	2	2	2	70	2		2	2	0	2	2		2	2		2		2		2	2	2				2		4	Ca ampula de vater	0	2	0	0	2		2	2		1	2	2	2		2		Tx quirugico	0
213414	2021-09-27	2	1	2	31	3		2	2	0	2	2		1	2	10	2		2		2	2	2				2		1	Ca de laringe	0	2	0	0	2		2	2		1	2	2	2		2		Tx quirurgico	0
1130	2021-10-01	2	2	1	42	5	1	2	2	0	2	2		2	2		2		2		2	2	2				2		7	Fibroma osificante	0	2	0	0	2		1	2		1	2	2	2		2		Tx quirurgico	0
214031	2021-10-01	2	2	2	28	4	1	2	2	2	2	2		2	2		2		2		2	2	2				2		7	Tumor Miofibroblastico	0	2	0	0	2		2	2		1	2	2	2		2		Tx quirurgico	0
191177	2021-10-04	2	1	1	49	3		2	2	0	2	2		2	2		2		2		2	2	2				2		1	Ca cavidad oral	0	2	0	0	2		2	1	1 año	2	2	2	2		2		Tx quirurgico+QT+Rt	0
13526	2021-10-04	2	1	1	47	2		2	2	0	2	2		2	2		2		2		2	2	2				2		4	Ca recto	0	2	0	0	2		1	1	11 años	1	2	2	2		1		MSM	0
214058	2021-10-04	2	2	2	63	2		2	1	0	2	2		2	2		2		2		2	2	2				2		3	Neoplasia papilar mama Izq	0	2	0	0	2		2	2		1	2	2	2		2		Tx quirurgico	0
211378	2021-10-04	2	2	2	60	3		2	2	0	2	2		2	2		2		2		2	2	2				2		4	Adeno tipo intestinal vejiga	0	2	0	0	2		1	2		1	2	1	2		2		Tx quirurgico	0
214068	2021-10-05	2	1	1	46	1		1	2	0	2	2		2	2		2		2		2	2	2				2		1	Ca papilar	0	2	0	0	2		1	2		1	2	2	2		2		Ca papilar	0
212264	2021-10-05	2	1	2	50	4	1	2	2	0	2	2		2	2		2		2		2	2	2				2		3	Ca mama	0	2	0	0	2		2	2		1	1	2	2		2		Dexa/Pacli/Traztuzumab	1
195068	2021-10-06	2	1	1	21	2		2	2	0	2	2		2	2		2		2		2	2	2				2			LLA	1	1	2	0	2		2	2		1	2	2	2		2		Vincristina+L-asparginasa	0	34
213495	2021-10-07	2	2	2	60	4	1	2	1	0	2	2		2	2		2		2		2	2	2				2		3	Ca mama	0	2	0	0	2		2	2		1	2	2	2		2		Tx quirurgico	0
181719	2021-10-11	2	1	2	51	4	1	2	2	0	2	2		2	2		2		2		2	2	2				2		5	CaCU	0	2	0	0	2		2	1	2 años	2	2	2	2		2		Vigilancia	0
214256	2021-10-11	2	2	1	54	3		2	2	0	2	2		2	2		2		2		2	2	2				2		4	Ca estomago	0	2	0	0	2		2	2		1	1	2	2		2		Dx reciente	0
212964	2021-10-12	2	2	2	57	4	1	1	1	0	2	2		2	2		2		2		2	2	2				2		1	Ca parotida	0	2	0	0	2		1	2		1	2	2	2		2		Tx quirurgico	0
213813	2021-10-12	2	1	1	71	3		2	1	0	2	2		2	2		2		2		2	2	2				2		6	Ca prostata	0	2	0	0	2		1	2		1	1	2	2		1		Bicalutamida	0
150107	2021-10-13	2	1	2	50	3		1	1	0	2	2		2	2		2		2		2	2	2				2		3	Ca mama	0	2	0	0	2		1	2		1	1	2	2		1		Capecitabina+Ac zolendronico	0	36
212596	2021-10-14	2	3	1	35	3		1	1	0	2	2		2	2		2		2		2	2	2				2			LH	3	1	1	4	2		2	2		1	1	2	2		2		ABVD	1	20
213394	2021-10-15	2	2	1	31	2		2	2	0	2	2		2	2		2		2		2	2	2				2		5	CaCu	0	2	0	0	2		2	2		1	2	2	2		2		Tx conización	0
213050	2021-10-15	2	2	2	29	2		2	2	0	2	2		2	2		2		2		2	2	2				2		5	CaCu	0	2	0	0	2		2	2		1	1	1	2		2	9/23/2021	Cisplatino +Dexa	1	14
212862	2021-10-19	2	2	1	58	2		2	2	0	2	2		2	2		2		2		2	2	2				2		5	Ca endometrio	0	2	0	0	2		2	2		1	2	2	2		2		Tx quirurgico	0
212644	2021-10-19	2	2	2	70	3		1	2	0	2	2		2	2		1	A	2		2	2	2				2	cirrosis hepatica	4	Hepatoarcinoma	0	2	0	0	2		2	2		1	2	2	2		2		Tx quirugico	0
214463	2021-10-21	2	2	2	60	2		1	1	0	2	2		1	1		2		2		2	2	2				2		4	Ca gastrico	0	2	0	0	2		2	2		1	2	2	2		2		Tx estadificador	0
131408	2021-10-22	2	2	2	68	2		2	2	0	2	2		2	2		2		2		2	2	2				2	Hipotiroidismo	1	Ca papilar	0	2	0	0	2		2	2		1	2	2	2		2		Tumorectomia	0
161875	2021-10-22	2	2	2	67	1		2	2	0	2	2		2	2		2		2		2	2	2				2		5	CaCu	0	2	0	0	2		1	1		1	2	2	2		1		Protocolo de RTI	0
205401	2021-10-24	2	1	2	47	3		2	2	0	2	2		2	2		2		2		2	2	2				2			LH	3	1	5	3	2		2	1	2 meses	2	1	2	2		2		BEACOP-D	0	108
201742	2021-10-25	2	2	2	46	2		2	2	0	2	2		2	2		2		2		2	2	2				2		4	Ca recto	0	2	0	0	2		2	2		2	2	1	2		2	8/3/2020	XELOX	0	228
202171	2021-10-25	2	2	2	39	3		2	2	0	2	2		2	2		2		2		2	2	2				2		3	Ca mama	0	2	0	0	2		2	2		1	1	1	2		2	7/23/2021	Dexa/Ciclofosfamida/Doxo/Letrozole	0	245
203909	2021-10-28	2	2	2	61	4	1	2	2	0	2	2		2	2		2		2		2	2	2				2		3	Ca mama	0	2	0	0	2		2	2		1	1	1	2		2	9/15/2021	Dexa/Ciclo/Doxo	0	183
191768	2021-10-29	2	1	1	73	2		2	2	0	2	2		2	2		2		2		2	2	2				2		4	Ca canal anal//Recurrente	0	2	0	0	2		1	1		1	2	2	2		1	10/20/2021	Tratamiento paliativo	0
101534	2021-10-29	2	2	2	47	3		2	2	0	2	2		2	2		2		2		2	2	2				2		4	Pseudomixoma peritoneal	0	2	0	0	2		1	1		2	2	2	2		2		Tratamiento quirurgico	0
204959	2021-10-30	2	2	2	39	2		2	2	0	2	2		2	2		2		2		2	2	2				2		4	Ca recto inferior	0	2	0	0	2		2	2		1	1	1	2		2	2/5/2021	Irinotecan/Fluorouracilo	0	102
192991	2021-11-03	2	2	2	37	3		2	2	0	2	2		2	2		2		2		2	2	2				2		3	Ca mama	0	2	0	0	2		2	1	1 año	2	2	1	2		2	7/2/2020	Dexa/Docetaxel/Carboplatino	0	616
213224	2021-11-03	2	2	2	43	3		2	2	0	2	2		2	2		2		2		2	2	2				2		4	Ca gastrico	0	2	0	0	2		1	2		1	2	2	2		2		Pendiente incio de tratamiento	0
212261	2021-11-04	2	1	2	39	3		2	2	0	2	2		2	2		2		2		2	2	2				2		1	paraganglioma /NEM	0	2	0	0	2		1	2		1	1	2	2		2		Octreotide	0
213313	2021-11-09	2	1	1	24	2		2	2	0	2	2		2	2		2		2		2	2	2				2		6	TGNS	0	2	0	0	2		2	2		1	1	2	2		2		Dexa/aprepitant/Csiplatino/Etoposido	1	25
165397	2021-11-19	2	2	1	79	2		1	1	0	2	2		2	2		2		2		2	2	2				2		6	Ca vejiga	0	2	0	0	2		2	2		1	2	2	2		2		Tx quirurgico	0
214471	2021-11-20	2	3	1	46	4	1	2	1	0	2	2		1	2		2		2		2	2	2				2			LF	3	1	2	4	2		2	2		1	1	2	2		2		Dexa : Cotireduccion	0
214222	2021-12-03	3	1	2	40	2		2	2	0	2	2		2	2		2		2		2	2	2				2		4	Ca gastrico	0	2	0	0	2		1	2		1	1	2	2		2		Dexa/Oxaplatino/Fluroucilo/	1	23
213669	2021-12-03	3	2	2	50	1		2	2	0	2	2		2	2		2		2		2	2	2				2		3	Ca mama	0	2	0	0	2		2	2		1	2	2	2		2		Tx quirugico	0
184312	2021-12-03	3	2	2	80	3		1	1	0	2	2		2	2		2		2		2	2	2				2		6	Ca renal	0	2	0	0	2		1	1	3 años	2	2	2	2		2		Tx quirurgico	0
181366	2021-12-10	3	2	2	56	5	1	2	1	0	2	2		2	2		2		2		2	2	2				2		6	Ca vejiga	0	2	0	0	2		2	2		1	2	2	2		2		BCG/Tx quirurgico	0
132049	2021-12-13	3	2	1	69	4	1	2	2	0	2	2		2	2		2		2		2	2	2				2			Linfoma del manto	3	1	2	4	2		2	2		1	1	2	2		2		Rituximab en mantenimeinto	0	773
193340	2021-12-16	3	2	1	44	3		1	2	0	2	2		2	2		2		2		2	2	2				2			LF	3	1	3	4	2		2	2		1	2	2	2		2		R-ESHAP	1	2
984681	2021-12-24	3	2	2	67	3		2	2	0	2	1	EPOC	2	2		2		2		2	2	2				2		5	Ca ovario	0	2	0	0	2		2	2		1	2	2	2		2		Tx quirugico	0
125369	2021-12-27	3	2	2	47	4	1	2	2	0	2	2		2	2		2		2		2	2	2				2		3	Ca mama	0	2	0	0	2		2	1	8 años	2	2	2	2		2		en vigilancia	0
213000	2021-12-27	3	2	2	58	3		1	2	0	2	2		2	2		2		2		2	2	2				2		3	Ca mama	0	2	0	0	2		2	2		1	1	2	2		2		Dexa/Ciclo/Docetaxel	1	17
214041	2021-12-28	3	2	1	19	3		2	2	0	2	2		2	2		2		2		2	2	2				2			LAM	1	1	2	0	2		2	2		1	2	2	2		2		HiDAC	1	15
205054	2021-12-29	3	2	1	75	1		1	1	0	2	2		1	2		2		2		2	2	2				2		6	Ca prostata	0	2	0	0	2		1	2		1	1	1	2		1	6/17/2021	Docetaxel	1	7
214144	2021-12-30	3	2	2	18	2		2	2	0	2	2		2	2		2		2		2	2	2				2			LAM	1	1	2	0	2		2	2		1	1	2	2		2		HiDAC	1	13
190978	2022-01-03	3	2	1	67	4	1	2	2	0	2	2		1	1		2		2		2	2	2				2		6	Ca prostata	0	2	0	0	2		1	2		1	1	2	2		2		Gosereline	0
214766	2022-01-03	3	2	2	44	2		2	2	0	2	2		1	1		2		2		2	2	2				2		3	Ca mama	0	2	0	0	2		2	2		1	2	2	2		2		Tx quirurgico	0
172494	2022-01-03	3	1	2	53	3		2	2	0	2	2		2	2		2		2		2	2	2				2			LAM 4	1	1	5	0	1	2019-10-11	2	1		2	2	2	2		2		Alo-TCPH	0	815
205331	2022-01-04	3	1	2	49	4	1	2	2	0	2	2		2	2		2		2		2	2	2				2		3	Ca mama	0	2	0	0	2		2	2		1	2	1	2		2		Rt	0
215411	2022-01-04	3	2	2	72	3		2	1	0	2	2		2	2		2		2		2	2	2				2		1	Tumor carcinoide de timo	0	2	0	0	2		2	2		1	2	2	2		2		Tx quirurgico	0
210472	2022-01-04	3	1	2	59	2		2	2	0	2	2		2	2		2		2		2	2	2				2	Hipotiroidismo		MM	4	1	2	0	2		2	2		1	1	2	2		2		Talidomida +Dexa + Ciclofosfamida+ bortezomib	1	14
203955	2022-01-05	3	1	2	55	3		2	2	0	2	2		2	2		2		2		2	2	2				2		3	Ca mama	0	2	0	0	2		2	1	10 meses	2	2	2	2		2		Pacli/Carpoplatino	0	295
180900	2022-01-05	3	2	1	49	3		2	2	0	2	2		2	2		2		2		2	2	1	1	239	6/15/2020	2			LH	2	1	5	4	2		2	1	2.9 años	2	2	2	2		2		Vigilancia	0
184669	2022-01-06	3	2	2	28	2		2	2	0	2	2		2	2		2		2		2	2	2				2		5	CaCu	0	2	0	0	2		2	1	4 años	2	2	2	2		2		Conización	0
184463	2022-01-06	3	1	2	54	2		2	2	0	2	2		2	2		2		2		2	2	2				2			LMA /SMD	1	1	4	0	1	2021-07-13	2	2		1	1	2	2		1		Soporte tranfusional	0	34
212719	2022-01-06	3	1	1	84	2		1	2	0	2	2		2	2		2		2		2	2	2				2			LDCGB	3	1	2	2	2		2	2		1	1	2	2		2		R-CHOP	1	15
215067	2022-01-07	3	1	2	45	2		2	2	0	2	2		2	2		2		2		2	2	2				2		5	CaCu	0	2	0	0	2		2	2		1	1	2	2		2		Dexa/Carbo/Pacli	1	15
202981	2022-01-07	3	1	2	78	2		2	2	0	2	2		2	2		2		2		2	2	2				2		5	Ca ovario	0	2	0	0	2		2	2		1	1	2	2		2		Dexa/Doxo/Bevacizumab	1	15
971012	2022-01-07	3	1	1	42	2		2	2	0	2	2		2	2		2		2		2	2	2				2		6	TGNS	0	2	0	0	2		2	1	12 años	2	2	2	2		2		Vigilancia	0
181196	2022-01-07	3	1	2	38	3		2	2	0	2	2		2	2		2		2		2	2	2				2		1	Ca timo	0	2	0	0	2		1	2		1	1	2	2		2		Inicio RT	0	682
201445	2022-01-07	3	1	2	68	3		1	1	0	2	2		2	2		2		2		2	2	2				2		6	Ca renal CC	0	2	0	0	2		1	2		2	2	2	2		2		nivolumab	0	58
164864	2022-01-07	3	1	1	63	1		2	1	4	2	1	AT	2	2		2		2		2	2	2				2		4	Ca recto	0	2	0	0	2		1	2		1	1	1	2		1	12/15/2021	Irinotecan/pantimumab	0	86
205012	2022-01-07	3	2	2	42	4	1	2	2	0	2	2		2	2		2		2		2	2	2				2		3	Ca mama	0	2	0	0	2		2	2		1	1	2	2		2		Dexa/Carbo/Pacli	0	151
214609	2022-01-07	3	2	2	93	1		2	1	0	2	2		2	2		2		2		2	2	2				2		7	Ca epidermoide	0	2	0	0	2		2	2		1	2	2	2		2		Tx quirurgico	0
214440	2022-01-07	3	2	2	43	4	1	2	2	0	2	2		2	2		2		2		2	2	2				2		7	Liposarcoma	0	2	0	0	2		1	2		1	2	2	2		2		Txquirugico	0
214700	2022-01-07	3	2	1	46	3		2	2	0	2	2		2	2		2		2		2	2	2				2		7	Ca epidermoide	0	2	0	0	2		1	2		1	2	2	2		2		Tx quirurgico	0
214715	2022-01-07	3	2	2	53	3		2	2	0	2	2		2	2		2		2		2	2	2				2		3	Ca mama	0	2	0	0	2		2	2		1	1	2	2		2		Tx quirurgic o	0
214354	2022-01-07	3	2	2	48	4	1	2	2	0	2	2		2	2		2		2		2	2	2				2		5	CaCu in situ	0	2	0	0	2		2	2		1	2	2	2		2		Conización	0
193203	2022-01-07	3	2	2	67	4	1	1	1	0	2	1	ASMA	2	2		2		2		2	2	2				2		3	Ca mama	0	2	0	0	2		1	2		1	1	2	2		2		Exemestano	0
120918	2022-01-07	3	2	2	50	3		2	2	0	2	2		2	2		2		2		2	2	2				2		5	Ca ovario	0	2	0	0	2		2	2		1	2	2	2		2		LAPE citoreductora	0
210309	2022-01-08	3	1	2	65	3		2	1	0	2	1		2	2		2		2		2	2	2				2		3	Ca mama	0	2	0	0	2		2	2		1	1	1	2		2	6/3/2021	Dexa/Gemcitabina	1	17
32298	2022-01-08	3	1	1	45	3		2	2	0	2	2		2	2		2		2		2	2	1	1	729	12/12/2021	2	Hipotiroidismo		LF	3	1	5	0	2		2	1	19 años	2	2	2	2		2		Vigilancia	0
102038	2022-01-08	3	1	2	60	2		2	2	0	2	2		2	2		2		2		2	2	2				2			MM	4	1	2	0	2		2	2		1	1	1	2		2	10/21/2019	Talidomida+Dexa	0
173398	2022-01-09	3	1	2	53	4	1	2	2	0	2	2		2	2		2		2		2	2	2				2		5	Ca ovario	0	2	0	0	2		2	2		1	1	2	2		2		Bevacizumab	1	11
192846	2022-01-10	3	1	2	78	3		2	2	0	2	2		2	2		2		2		2	2	2				2	LES tx micofenolato	2	Ca pulmonar	0	2	0	0	2		1	2		1	1	1	2		2	11/10/2020	Pemetrexed	0	54
203744	2022-01-10	3	1	2	37	3		1	2	0	2	2		2	2		2		2		2	2	2				2		3	Ca mama	0	2	0	0	2		1	2		1	1	2	2		2		Traztuzmab	0	6
122885	2022-01-10	3	2	2	37	6	1	1	2	0	2	2		2	2		2		2		2	2	2				2		3	Ca mama	0	2	0	0	2		1	2		1	1	2	2		2		Tamoxifeno	0
214972	2022-01-10	3	1	2	52	2		2	1	0	2	2		2	2		2		2		2	2	2				2			LDCGB	3	1	1	2	2		2	2		1	1	2	2		2		R-CHOP	1	20
214100	2022-01-11	3	1	1	54	2		2	2	0	2	2		1	2	26	2		2		2	2	2				2		4	Ca esofago	0	2	0	0	2		2	2		1	1	1	2		2	12/22/2021	Platino/5FU	1	20
80083	2022-01-11	3	1	2	57	3		2	2	0	2	2		2	2		2		2		2	2	2				2		3	Ca mama	0	2	0	0	2		1	2		1	1	2	2		2		Capecitabina	0	105
151626	2022-01-11	3	1	2	53	3		2	2	0	2	2		2	2		2		2		2	2	2				2		6	Ca prostata	0	2	0	0	2		2	1	anual	2	2	2	2		2		Vigilancia	0
212608	2022-01-11	3	1	1	22	2		2	2	0	2	2		2	2		2		2		2	2	2				2		6	TGNS	0	2	0	0	2		1	2		1	1	1	2		2	8/23/2021	Aprepitant/Dexa/Pacli	1	21
212228	2022-01-11	3	1	1	61	3		2	2	0	2	2		2	2		2		2		2	2	2				2		6	Ca prostata	0	2	0	0	2		1	2		1	1	2	2		2		Goserelina	0
203890	2022-01-11	3	1	1	30	3		2	2	0	2	2		2	2		2		2		2	2	1	1	335		2		8	SK	0	2	0	0	2		1	2		1	1	2	2		2		Bleo/Vincris	1
215197	2022-01-11	3	1	2	52	3		1	2	0	2	2		2	2		2		2		2	2	2				2		5	Ca ovario	0	2	0	0	2		2	2		1	1	2	2		2		citoreduccion	0
214992	2022-01-11	3	1	2	52	2		2	2	0	2	2		2	2		2		2		2	2	2				2		7	leiomiosarcoma	0	2	0	0	2		1	2		1	1	2	2		2		Dexa/ Ifosfamida/Doxo	1	11
210259	2022-01-11	3	2	2	44	4	1	2	2	0	2	2		2	2		2		2		2	2	2				2		3	Ca mama	0	2	0	0	2		2	2		1	1	2	2		2		Grosereline trimestral	0	254
214665	2022-01-11	3	2	2	65	2		2	2	0	2	2		2	2		2		2		2	2	2				2		7	Ca epidermoide	0	2	0	0	2		2	2		1	2	2	2		2		Tx quirurgico	0
62033	2022-01-11	3	2	2	78	2		2	2	0	2	2		2	2		2		2		2	2	2				2		4	Ca recto	0	2	0	0	2		2	2		1	2	2	2		2		Tx quirurgico por recaída	0
214135	2022-01-11	3	2	2	66	1		2	2	0	2	2		2	2		2		2		2	2	2				2		3	Ca mama	0	2	0	0	2		2	2		1	1	2	2		2		CBP/TXI	1	8
180612	2022-01-11	3	1	1	59	3		1	2	0	2	2		2	2		2		2		2	2	2				2			LF	3	1	2	2	2		2	2		1	1	1	2		2	9/4/2020	R-CLB	1	20
82789	2022-01-12	3	1	1	65	3		2	2	0	2	2		2	2		2		2		2	2	2				2		1	Ca nasofarionge// Ca prostata	0	2	0	0	2		1	2		1	1	2	2		2		Grosereline	0	15
122187	2022-01-12	3	1	2	65	4	1	1	1	0	2	2		2	2		2		2		2	2	2				2		3	Ca mama	0	2	0	0	2		2	2		1	1	2	2		2		Tamoxifeno	0
133410	2022-01-12	3	1	2	50	3		2	2	0	2	2		2	2		2		2		2	2	2				2		3	Ca mama	0	2	0	0	2		1	2		1	1	2	2		2		Cpecitabina/Letrozole	1
175342	2022-01-12	3	1	2	48	4	1	2	2	0	2	2		2	2		2		2		2	2	2				2		3	Ca mama	0	2	0	0	2		2	2		1	1	2	2		2		Tamoxifeno	0
210732	2022-01-12	3	1	2	32	5	1	1	2	0	2	2		2	2		2		2		2	2	2				2		3	Ca mama	0	2	0	0	2		1	2		1	1	2	2		2		Dexa/ Pacli/trastuzumab	1	9
205262	2022-01-12	3	1	2	49	5	1	2	2	1	2	2		2	2		2		2		2	2	2				2		3	Ca mama	0	2	0	0	2		2	2		1	1	2	2		2		Docetaxel/Trastuzumab	1	20
193545	2022-01-12	3	1	2	54	3		2	2	0	1	2		2	2		2		2		2	2	2				2		5	CaCu	0	2	0	0	2		2	1	1 año	2	2	1	2		2	10/28/2019	Vigilancia	0
212357	2022-01-12	3	1	2	63	2		2	2	0	2	2		2	2		2		2		2	2	2				2		3	Ca mama	0	2	0	0	2		1	2		1	1	1	2		2		Letrozole	0
210418	2022-01-12	3	2	1	51	2		2	2	0	2	2		2	2		2		2		2	2	2				2		7	Dermatofibrosarcoma Protuberans	0	2	0	0	2		1	2		1	2	1	2		2	7/29/2021	Dexa/Fosaprepitant/Doxo	0
210082	2022-01-12	3	2	2	45	4	1	2	2	0	2	2		1	2	7	2		2		2	2	2				2		3	Ca mama	0	2	0	0	2		2	2		1	1	2	2		2		Dexa/Doxo/Ciclo/Fluoroucilo	0	103
92747	2022-01-12	3	2	2	55	2		2	1	0	2	2		2	2		2		2		2	2	2				2	Esteatohepatitis	3	Ca mama	0	2	0	0	2		1	2		1	1	1	2		1	9/8/2021	Capecitabina	0	43
192702	2022-01-12	3	2	2	33	2		2	2	0	2	2		2	2		2		2		2	2	2				2		5	CaCu	0	2	0	0	2		2	1	2 años	2	2	2	2		2		Conización	0
211945	2022-01-12	3	2	2	59	3		2	2	0	2	2		2	2		2		2		2	2	2				2		3	Ca mama	0	2	0	0	2		2	2		1	1	2	2		2		Dexa/Paclitaxel/Trastuzumab	1	14
214909	2022-01-12	3	2	2	52	1		2	2	0	2	2		2	2		2		2		2	2	2				2		4	Ca gastrico	0	2	0	0	2		2	2		1	2	2	2		2		LAPE resectiva	0
962007	2022-01-12	3	1	2	45	4	1	2	2	0	2	2		2	2		2		2		2	2	2				2			Leucemia linfoma linfoblastico	1	1	5	0	2		2	1	23 años	2	2	2	2		2		Vigilancia	0
204935	2022-01-13	3	1	1	51	3		1	1	0	1	2		2	2		2		2		2	2	2				2		4	Ca recto	0	2	0	0	2		2	2		1	1	2	2		2		XELOX	1	22
214674	2022-01-13	3	1	1	27	3		2	2	0	2	2		2	2		2		2		2	2	2				2		6	TGNS	0	2	0	0	2		2	2		1	1	2	2		2		Etoposido/Cisplatino	1	9
200890	2022-01-13	3	1	2	46	4	1	2	1	0	2	2		2	2		2		2		2	2	2				2		7	leiomiosarcoma	0	2	0	0	2		2	2		1	1	1	2		2	5/19/2020	Dexa/Gemcitabina	1	22
184395	2022-01-13	3	1	2	54	3		2	2	0	1	2		2	2		2		2		2	2	2				2	Hipotiroidismo	3	Ca mama	0	2	0	0	2		2	2		1	1	1	2		2	8/27/2019	Letrozole	0
214057	2022-01-13	3	1	2	48	2		2	1	0	2	2		2	2		2		2		2	2	2				2		5	CaCu	0	2	0	0	2		2	2		1	1	1	2		2	1/12/2022	Dexa/cisplatino	1	16
210565	2022-01-13	3	1	2	55	2		2	2	0	2	2		2	2		2		2		2	2	2				2		3	Ca mama	0	2	0	0	2		2	2		1	1	1	2		2		Ciclofosfamida/Dexa/Doxo/flurouracilo/	1	30
174762	2022-01-13	3	1	2	37	6	1	2	2	0	2	2		2	2		2		2		2	2	2				2		5	Ca endometrio	0	2	0	0	2		1	1	4 años	2	2	2	2		1		Vigilancia	0
212818	2022-01-13	3	2	2	53	2		2	2	0	2	2		2	2		2		2		2	2	2				2	Depresion	3	Ca mama	0	2	0	0	2		1	2		1	1	2	2		2		Letrozole	0
212417	2022-01-13	3	1	1	49	2		2	2	0	2	2		2	2		2		2		2	2	2				2			MM	4	1	2	0	2		2	2		1	1	1	2		2	8/11/2021	Ciclofosfamida+ Dexa+Ac zole+ Talid	1	7
211836	2022-01-13	3	1	1	52	3		2	2	0	1	2		2	2		2		2		2	2	2				2			MM	4	1	2	0	2		2	2		1	1	2	2		2		Talidomida+Dexa+Ciclofosfamida	1	31
175245	2022-01-13	3	1	1	39	4	1	1	2	0	2	2		2	2		2		2		2	2	2				2			LH	2	1	5	4	2		2	1	1 año 5 meses	2	2	2	2		2		Vigilancia	0
175445	2022-01-13	3	1	2	66	3		2	1	0	2	2		2	2		2		2		2	2	2				2			LLC/LLP	6	1	2	0	2		2	2		1	1	2	2		2		R-mini CHOP	0	91
214802	2022-01-13	3	1	2	53	3		2	2	0	1	2		2	2		2		2		2	2	2				2			LDCGB	3	1	2	4	2		2	2		2	1	2	2		2		R-CHOP	0	6
212881	2022-01-13	3	1	2	27	2		2	2	0	2	2		2	2		2		2		2	2	2				2			LH	2	1	2	4	2		2	2		1	1	2	2		2		AVG	1	15
214336	2022-01-14	3	1	1	37	4	1	2	2	0	2	2		2	2		2		2		2	2	2				2		7	Sarcoma	0	2	0	0	2		2	2		1	1	1	2		2	1/12/2022	Dexa/ Doxo/Cisplatino	1	16
202483	2022-01-14	3	1	2	54	4	1	2	1	0	2	2		2	2		2		2		2	2	2				2		5	Ca ovario	0	2	0	0	2		2	2		1	1	2	2		2		Dexa/Pacli/Carbo	1	11
134812	2022-01-14	3	2	2	24	4	1	2	2	0	2	2		2	2		2		2		2	2	2				2		5	Teratoma	0	2	0	0	2		2	2		2	2	2	2		2		Tx quirugico	0
215012	2022-01-14	3	2	1	67	3		1	2	0	2	2		2	2		2		2		2	2	2				2		4	Ca gastrico	0	2	0	0	2		2	2		1	1	2	2		2		Tx quirurgico	0
214171	2022-01-14	3	2	2	66	3		2	2	0	2	2		2	2		2		2		2	2	2				2		6	Ca vejiga	0	2	0	0	2		2	2		1	1	2	2		2		Tx quirurgico	0
205231	2022-01-14	3	1	2	51	3		1	2	0	2	2		2	2		2		2		2	2	2				2		3	Ca mama	0	2	0	0	2		2	2		1	1	1	2		2	9/28/2021	Trastuzumab	0
194397	2022-01-14	3	1	1	21	4	1	2	2	0	2	2		2	2		2		2		2	2	2				2			LLA	1	1	2	0	2		2	2		1	1	2	2		2		Vincristina-L-asparginasa	0	50
204178	2022-01-14	3	1	2	30	2		2	2	0	2	2		2	2		1	A	2		2	2	2				2	Esteatohepatitis		LLA	1	1	2	0	2		2	2		1	1	2	2		2		Vincristina-L-asparginasa	1	18
160762	2022-01-14	3	1	2	59	2		2	2	0	2	2		2	2		2		2		2	2	2				2			LF	3	1	4	0	2		2	2		1	1	2	2		2		R-CHOP	1	23
212989	2022-01-15	3	1	2	49	2		2	2	0	2	2		2	2		2		2		2	2	2				2		3	Ca mama	0	2	0	0	2		2	2		1	1	2	2		2		Trastuzumab	0	30
173944	2022-01-15	3	2	2	47	2		2	2	0	2	2		2	2		2		2		2	2	2				2		3	Ca mama	0	2	0	0	2		2	2		1	1	2	2		2		Tamoxifeno	0
93158	2022-01-16	3	2	2	79	3		2	1	0	2	2		2	2		2		2		2	2	2				2		5	CaCu	0	2	0	0	2		2	2		1	2	2	2		2		TX quirurgico	0
183036	2022-01-16	3	2	2	57	4	1	2	2	0	2	2		2	2		2		2		2	2	2				2		5	Ca ovario	0	2	0	0	2		2	2		1	1	2	2		1		Dexa/ Doxo/Carboplatino	1	14
143249	2022-01-17	3	1	2	30	3		2	2	0	2	2		2	2		2		2		2	2	2				2		5	Enf Trofoblastica	0	2	0	0	2		2	1	7 años	2	2	2	2		2		Vigilancia	0
202784	2022-01-17	3	1	2	77	2		2	1	0	2	2		2	2		2		2		2	2	2				2		3	Ca mama	0	2	0	0	2		1	2		1	1	2	2		2		Capecitabina/Exemestano	1
192408	2022-01-17	3	1	2	51	2		2	2	0	2	2		2	2		2		2		2	2	2				2		3	Ca mama	0	2	0	0	2		2	2		1	1	2	2		2		Tamoxifeno	0
211450	2022-01-17	3	1	2	66	3		1	2	0	2	2		2	2		2		2		2	2	2				2		7	Sarcoma	0	2	0	0	2		2	2		1	1	1	2		2	12/31/2021	Doxi/ifosfamida	1	3
125408	2022-01-17	3	1	2	54	3		2	2	0	2	2		2	2		2		2		2	2	2				2		5	Ca ovario	0	2	0	0	2		1	2		1	1	2	2		2		Gemcitabina/Bevacizumab	1	25
184298	2022-01-17	3	1	2	38	5	1	2	2	0	2	2		2	2		2		2		2	2	2				2		3	Ca mama	0	2	0	0	2		2	2		1	1	2	2		2		Tamoxifeno	0
103141	2022-01-17	3	1	2	57	2		2	1	0	2	2		2	2		2		2		2	2	2				2		3	Ca mama	0	2	0	0	2		2	1	5 años	2	2	2	2		2		Vigilancia	0
211946	2022-01-17	3	1	2	37	3		2	2	0	2	2		2	2		2		2		2	2	2				2		3	Ca mama	0	2	0	0	2		2	2		1	1	1	2		2		ciclo/doxo/fosaprepitant	1	17
204598	2022-01-17	3	1	1	55	4	1	2	1	0	2	2		1	2	34	2		2		2	2	2				2		2	Ca neroendocrino mediastinal	0	2	0	0	2		2	1	3 meses	2	2	1	2		2	9/22/2021	Durvalumab	1	14
213122	2022-01-17	3	1	2	48	4	1	2	1	0	2	2		2	2		2		2		2	2	2				2		3	Ca mama	0	2	0	0	2		2	2		1	1	2	2		2		ciclo/doxo/fosaprepitant /Fluoracilo	0	31
214160	2022-01-17	3	1	1	80	3		2	2	0	2	2		2	2		2		2		2	2	2				2		4	Ca recto	0	2	0	0	2		2	2		1	2	1	2		2	1/13/2022	TX RT	0
164684	2022-01-17	3	2	2	47	3		2	2	0	2	2		2	2		2		2		2	2	2				2		3	Ca mama	0	2	0	0	2		2	1	3 años	2	2	2	2		2		Vigilancia	0
201669	2022-01-17	3	2	2	60	5	1	2	1	0	2	1	Asma	2	2		2		2		2	2	2				2		5	Ca ovario	0	2	0	0	2		2	2		1	1	2	2		2		Paclitaxel	1	0
214927	2022-01-17	3	2	2	35	2		2	2	0	2	2		2	2		2		2		2	2	2				2		3	Ca mama	0	2	0	0	2		2	1	3 meses	1	1	2	2		2		Tx quirurgico	0
210190	2022-01-17	3	1	1	31	2		2	2	0	2	2		2	2		2		2		2	2	2				2			LAM	1	1	2	0	2		2	2		1	1	2	2		2		FLAG IDA	1	3
164603	2022-01-17	3	1	2	52	4	1	1	2	0	2	2		2	2		2		2		2	2	2				2			Plasmocitoma	4	1	5	0	2		2	1	4 años	2	2	2	2		2		Vigilancia	0
220025	2022-01-17	3	2	1	47	2		2	2	0	2	2		2	2		2		2		2	2	1	2	294	12/12/2021	2			LDCGB	3	1	1	3	2		2	2		1	1	2	2		2		R-DA-EPOCH	1	5
200480	2022-01-17	3	1	1	71	3		1	1	0	2	2		2	2		2		2		2	2	2				2			LDCGB	3	1	5	4	2		2	1	11 meses	2	2	1	2		2	12/28/2020	RCHOP	0	546
1244321	2022-01-18	3	1	2	58	2		1	2	0	2	2		2	2		2		2		2	2	2				2		5	Ca ovario	0	2	0	0	2		1	2		1	1	2	2		2		Fosaprepitant/Carbo/Dexa/Doxo	1	28
203099	2022-01-18	3	1	2	30	5	1	2	2	0	2	2		2	2		2		2		2	2	2				2		9	Ependimoma	0	2	0	0	2		2	1	1 años	2	2	1	2		2	9/4/2020	Tx con RT	0
214520	2022-01-18	3	1	2	56	3		2	1	0	2	2		2	2		2		2		2	2	2				2		7	Sarcoma	0	2	0	0	2		2	2		1	1	2	2		2		Doxo/Ifosfamida	1	22
201469	2022-01-18	3	1	2	24	3		2	2	0	2	2		2	2		2		2		2	2	2				2			Anemia aplasica	5	1	5	0	2		2	1	11 meses	2	2	2	2		2		en vigilancia	0
204172	2022-01-18	3	1	2	58	4	1	2	2	0	2	2		2	2		2		2		2	2	2				2		3	Ca mama	0	2	0	0	2		2	2		1	1	1	2		2	12/27/2021	Anastrozol/Groserelina	0
214157	2022-01-18	3	1	1	64	4	1	2	2	0	2	2		2	2		2		2		2	2	2				2		2	Ca pulmon	0	2	0	0	2		1	2		1	1	2	2		2		Alecitinib	1
120933	2022-01-18	3	1	2	79	3		1	1	0	2	2		2	2		2		2		2	2	2				2		3	Ca mama	0	2	0	0	2		2	2		1	1	1	2		2	10/6/2021	Dexa/pacli/Capecitabina	1	12
161382	2022-01-18	3	1	1	66	3		1	1	0	2	2		2	2		2		2		2	2	2				2		4	Ca recto	0	2	0	0	2		1	2		1	1	1	2		2	9/10/2021	Dexa/Iridotevan/Fluorouacilo	1	10
53982	2022-01-18	3	1	1	57	4	1	1	2	0	2	1	AT pulmonar	2	2		2		2		2	2	2				2		3	Ca mama	0	2	0	0	2		1	2		1	1	2	2		2		Xeloda/Letrozole	1
214888	2022-01-18	3	2	2	39	2		2	2	0	2	2		2	2		2		2		2	2	2				2		3	Ca mama	0	2	0	0	2		2	2		1	1	2	2		2		Dx reciente	0
180716	2022-01-18	3	2	2	52	3		2	2	0	2	2		2	2		2		2		2	2	2				2		3	Ca mama	0	2	0	0	2		1	2		1	1	1	2		2		Letrozol/Capecitabina	1
81366	2022-01-18	3	2	2	66	2		2	2	0	1	2		2	2		2		2		2	2	2				2		3	Ca mama	0	2	0	0	2		2	1	11 años	2	2	2	2		2		Vigilancia	0
214660	2022-01-18	3	2	1	78	3		2	2	0	2	2		2	2		2		2		2	2	2				2		7	Ca epidermoi en gluteo	0	2	0	0	2		2	2		1	2	2	2		2		Tx quirurgico	0
214645	2022-01-18	3	2	1	78	3		1	1	0	2	2		2	2		2		2		2	2	2				2		5	Ca endometrio /Gist	0	2	0	0	2		2	2		1	2	2	2		2		Tx quirurgioc	0
210471	2022-01-18	3	1	1	59	2		2	2	0	2	2		2	2		2		2		2	2	2				2	Ins Suprarrenal		LDCGB primario de SNC	3	1	2	0	2		2	1	3 meses	2	2	2	2		2		Matrix-Like	0	94
214596	2022-01-18	3	2	1	53	2		2	2	0	2	2		2	2		2		2		2	2	2				1	Enf Chron		LAM	1	1	2	0	2		2	2		1	1	2	2		2		HIDAC+midostaurina	1	9
162313	2022-01-19	3	1	1	69	2		2	1	0	2	2		2	2		2		2		2	2	2				2		6	Ca prostata	0	2	0	0	2		1	2		1	1	1	2		1	9/30/2021	Enzalutamida	0	132
212796	2022-01-19	3	1	2	59	3		2	2	0	2	2		2	2		2		2		2	2	2				2		3	Ca mama	0	2	0	0	2		2	2		1	1	2	2		2		Letrozole	0
205135	2022-01-19	3	1	2	39	5	1	2	2	0	2	2		2	2		2		2		2	2	2				2		5	Teratoma	0	2	0	0	2		2	1		2	2	2	2		2		Tx quirurgico	0
214707	2022-01-19	3	1	2	45	3		2	2	0	2	2		2	2		2		2		2	2	2				2		3	Ca mama (Enf Paget)	0	2	0	0	2		2	2		1	2	2	2		2		Txquirugico	0
211201	2022-01-19	3	1	2	62	2		2	1	0	2	2		2	2		2		2		2	2	2				2		5	Ca ovario	0	2	0	0	2		1	2		1	1	2	2		2		Pacli/Bevacizumab	1	7
181643	2022-01-19	3	1	2	57	3		2	2	0	2	2		2	2		2		2		2	2	2				2		4	Ca colon	0	2	0	0	2		1	2		1	1	2	2		2		Capecitabina/Mitomicina	1	21
124319	2022-01-19	3	1	2	53	3		2	1	0	2	2		2	2		2		2		2	2	2				2		3	Ca mama	0	2	0	0	2		1	2		1	1	2	2		2		Letrozole	0
182933	2022-01-19	3	1	2	67	4	1	1	2	0	2	1	ASMA	2	2		2		2		2	2	2				2		4	Ca recto	0	2	0	0	2		2	2		1	1	1	2		1	8/30/2018	Dexa/Oxiplatino/Capecitabina	1	29
205496	2022-01-19	3	1	2	48	2		2	2	0	2	2		2	2		2		2		2	2	2				2		5	Ca ovario	0	2	0	0	2		2	2		1	1	2	2		2		Dexa/Carbo/Pacli	0	35
191057	2022-01-19	3	1	2	54	3		2	1	0	2	2		2	2		2		2		2	2	2				2	Hipotiroidea	3	Ca mama	0	2	0	0	2		2	1	2 año	2	1	2	2		2		Tamoxifeno	0
210772	2022-01-19	3	1	2	32	3		2	2	0	2	2		2	2		2		2		2	2	1	1	297	5/15/2021	2		8	SK	0	2	0	0	2		2	1	7 meses	2	1	2	2		2		Bleo/Vincris	0	236
214928	2022-01-19	3	2	2	58	3		2	1	0	2	2		2	2		2		2		2	2	2				2		5	CaCu	0	2	0	0	2		2	2		1	2	2	2		2		Conización	0
191273	2022-01-19	3	2	2	42	4	1	2	2	0	2	2		2	2		2		2		2	2	2				2		5	Ca endometrio	0	2	0	0	2		2	1	2 años	1	2	2	2		2		Vigilancia	0
211556	2022-01-19	3	2	2	50	3		2	2	0	2	2		2	2		2		2		2	2	2				2		3	Ca mama	0	2	0	0	2		2	2		1	1	2	2		2		Pacli/Trastuzumab	1	7
215342	2022-01-19	3	2	2	75	2		2	2	0	2	2		2	2		2		2		2	2	2				2		5	CaCu	0	2	0	0	2		2	1		2	2	2	2		2		Tx quirurgico	0
181209	2022-01-19	3	1	1	31	2		2	2	0	2	2		2	2		2		2		2	2	1	1	381	4/15/2021	2			LH	2	1	5	4	2		2	1	3 años	2	2	2	2		2		ABVD/ Vigilancia	0	1268
153534	2022-01-19	3	1	1	49	2		2	2	0	1	2		1	1		2		2		2	2	1	1	333	3/19/2021	2			Linfoma plasmablastico	3	1	5	4	2		2	1	5 años	2	2	2	2		2		DA-EPOCH/Vigilancia	0	1974
194108	2022-01-19	3	1	1	57	3		1	2	0	2	1	Secuelas de COVID GRAVE 2021	2	2		2		2		2	2	2				2			LDCGB	3	1	3	4	2		2	2		1	1	2	2		2		R-GemOx	1	48
215250	2022-01-19	3	1	1	32	2		2	2	0	2	2		2	2		2		2		2	2	2				2			LDCGB	3	1	2	4	2		2	2		1	1	2	2		2		R-CHOP	0	32
212957	2022-01-20	3	1	1	44	2		2	2	0	2	2		2	2		2		2		2	2	2				2		6	TGNS	0	2	0	0	2		1	2		1	1	2	2		2		Dexa/ Cisplatino/Ifosfamida/	1	27
195217	2022-01-20	3	1	2	61	2		2	2	0	2	2		2	2		2		2		2	2	2				2		5	CaCu	0	2	0	0	2		1	2		1	1	1	2		2	3/13/2020	Dexa/Pacli/Carbo	1	6
92896	2022-01-20	3	1	2	68	3		2	2	0	2	2		2	2		2		2		2	2	2				2		7	Liposarcoma	0	2	0	0	2		1	2		1	1	2	2		2		Dexa/Doxo	0	31
171879	2022-01-20	3	1	1	64	4	1	1	2	0	1	2		2	2		2		2		2	2	2				2		6	Ca prostata	0	2	0	0	2		2	1	4 años	2	2	2	2		2		Vigilancia	0
131019	2022-01-20	3	1	2	55	3		2	2	0	2	2		2	2		2		2		2	2	2				2		3	Ca mama	0	2	0	0	2		1	2		1	2	2	2		2		Capecitabina /Letrozole	1	28
141931	2022-01-20	3	1	1	35	2		2	2	0	2	2		2	2		2		2		2	2	2				2		6	Tumor germinal metacronico	0	2	0	0	2		2	2		1	1	2	2		2		Dexa/cisplatino/Etoposido	0	125
214030	2022-01-20	3	1	2	25	3		2	2	0	2	2		2	2		2		2		2	2	2				2		5	Teratoma	0	2	0	0	2		2	2		1	1	2	2		2		Dexa/cisplatino/Etoposido	1	27
213211	2022-01-20	3	1	2	61	5	1	1	1	0	2	1	AT pulmonar/Derrame pleural	2	2		2		2		2	2	2				2	Hipotiroidismo	3	Ca mama	0	2	0	0	2		1	2		1	1	2	2		2		Docetaxel/Trastuzumab	1	22
204601	2022-01-20	3	1	2	56	3		2	2	0	2	2		1	2	0.7	2		2		2	2	2				2		3	Ca mama	0	2	0	0	2		1	2		1	1	2	2		2		Eribulina	0	31
172899	2022-01-21	3	1	1	55	4	1	2	2	0	2	2		1	2	15	2		2		2	2	2				2	Hipotiroidismo/Traqueos	1	Ca laringe	0	2	0	0	2		2	1	2 años	2	2	1	2		2	2/2/2018	Vigilancia	0
211661	2022-01-21	3	1	1	20	2		2	2	0	2	2		2	2		2		2		2	2	2				2		6	TGNS	0	2	0	0	2		2	1	6 meses	2	2	2	2		2		Vigilancia	0	175
155119	2022-01-21	3	1	2	78	3		2	1	0	2	2		2	2		2		2		2	2	2				2		3	Ca mama	0	2	0	0	2		2	2		1	2	2	2		2		Dexa/Pacli/Carbo	1	10
213728	2022-01-21	3	1	1	66	1		2	1	0	2	2		2	2		2		2		2	2	2				2		6	Ca prostata	0	2	0	0	2		1	2		1	2	1	2		2	11/16/2021	Docetaxel/Groserelina	1	22
210273	2022-01-21	3	1	2	45	5	1	2	2	0	2	2		2	2		2		2		2	2	2				2		3	Ca mama	0	2	0	0	2		1	2		1	1	2	2		2		Doxorrubicina/Carbo	0	59
175341	2022-01-21	3	1	1	43	3		2	1	0	2	2		2	2		2		2		2	2	2				2		2	Ca pulmon	0	2	0	0	2		1	2		1	1	1	2		2	4/7/2020	Alecitinib	1	28
215006	2022-01-21	3	1	1	41	2		2	2	0	2	2		2	2		2		2		2	2	2				2		3	Ca mama	0	2	0	0	2		2	2		1	1	2	2		2		Carbo/Pacli	1	3
220181	2022-01-21	3	1	2	59	2		2	1	0	2	2		2	2		2		2		2	2	2				2		4	Adeno en anillo de sello	0	2	0	0	2		1	2		1	2	2	2		2		Sin QT	0
201054	2022-01-21	3	2	2	37	4	1	2	2	0	2	2		2	2		2		2		2	2	2				2		5	CaCu	0	2	0	0	2		1	2		1	1	1	2		2	9/14/2020	Carbo/Pacli	1	7
210165	2022-01-21	3	2	2	49	3		2	2	0	2	2		2	2		2		2		2	2	2				2	Hipotiroidismo	3	Ca mama	0	2	0	0	2		2	2		1	1	2	2		2		Pacli/Trastuzumab	0	31
214922	2022-01-21	3	2	2	51	4	1	2	2	0	2	2		2	2		2		2		2	2	2				2		4	Ca ampula de vater	0	2	0	0	2		2	2		1	2	2	2		2		Tx quirugico	0
215225	2022-01-21	3	2	2	42	3		2	2	0	2	2		2	2		2		2		2	2	2				2		3	Ca mama	0	2	0	0	2		2	2		1	2	2	2		2		Tx quirurgico	0
215470	2022-01-21	3	2	2	44	2		2	2	0	2	2		2	2		2		2		2	2	2				2		5	Ca endometrio	0	2	0	0	2		2	2		1	2	2	2		2		Tx quirurgico	0
212486	2022-01-21	3	1	2	37	3		2	2	0	2	2		2	2		2		2		2	2	2				2			LF	3	1	2	1	2		2	1	2 meses	2	1	2	2		2		Rituximab mantenimiento	0	72
150065	2022-01-22	3	1	2	53	2		2	2	0	2	2		2	2		2		2		2	2	2				2		1	Ca timo	0	2	0	0	2		1	2		1	1	1	2		2	5/14/2021	Dexa/ Cispla/Doxo/Ciclos	0	57
213384	2022-01-22	3	1	2	67	2		2	1	0	2	2		2	2		2		2		2	2	2				2		4	Ca recto	0	2	0	0	2		1	2		1	1	2	2		1		Bevacizumab	1	3
154663	2022-01-22	3	1	2	49	3		2	2	0	2	2		2	2		2		2		2	2	2				2		5	Ca ovario	0	2	0	0	2		2	2		1	1	2	2		2		Pacli/Bevacizumab	1	19
195287	2022-01-22	3	1	1	29	2		2	2	0	2	2		2	2		2		2		2	2	2				2			LNH T/NK nasal	3	1	5	2	2		2	1		2	2	1	2		2	7/15/2020	ASPA/MET/DEX	0	609
202538	2022-01-22	3	1	1	64	4	1	2	1	0	1	2		2	2		2		2		2	2	2				2	Hiperuricemia		LDCGB	3	1	2	2	2		2	2		1	1	1	2		2	1/6/2021	R-GemOxx	0	45
143380	2022-01-22	3	2	1	84	3		2	2	0	2	2		2	2		2		2		2	2	2				2			Linfoma de la zona marginal	3	1	4	4	2		2	2		1	2	1	2		2	1/12/2021	R-CHOP	0	1130
213872	2022-01-22	3	1	1	83	1		2	2	0	2	2		2	2		2		2		2	2	2				2			LDCGB	3	1	2	2	2		2	2		1	1	2	2		2		R-miniCHOP	1	22
202310	2022-01-23	3	1	2	55	3		2	2	0	2	2		2	2		2		2		2	2	2				2		3	Ca mama	0	2	0	0	2		2	2		1	1	1	2		2	9/9/2021	Ciclofosfamida/Doxo	1	19
185159	2022-01-23	3	1	2	61	2		2	2	0	2	2		2	2		2		2		2	2	2				2		3	Ca mama	0	2	0	0	2		1	2		1	1	2	2		1		Dexa/ carbo	1	16
210248	2022-01-23	3	1	1	83	3		2	2	0	2	1	EPOC	1	2	66	2		2		2	2	2				2		2	Ca pulmon	0	2	0	0	2		2	2		1	1	1	2		2	10/25/2021	Durvalumab	0	79
100849	2022-01-23	3	2	2	42	3		2	2	0	2	2		2	2		2		2		2	2	2				2		6	Ca renal CC + Ca mama derecha	0	2	0	0	2		2	2		1	1	2	2		2		Tx quirugico/letrozole	0
204513	2022-01-24	3	1	2	62	3		2	2	0	2	2		2	2		2		2		2	2	2				1	AR tx Hidroxicloroquina	4	Ca recto	0	2	0	0	2		1	2		1	1	2	2		2		FOLFIRI-Bevacizumab	1	17
172088	2022-01-24	3	1	2	48	3		2	2	0	2	2		2	2		2		2		2	2	2				2	Hipotiroidismo	5	Ca de ovario	0	2	0	0	2		2	2		1	1	2	2		2		Dexa/Carbo/Pacli/	1	28
214653	2022-01-24	3	1	2	60	3		2	2	0	2	2		2	2		2		2		2	2	2				2		3	Ca mama	0	2	0	0	2		2	2		1	2	2	2		2		Dx reciente	0
215385	2022-01-24	3	1	2	49	3		2	2	0	2	2		2	2		2		2		2	2	2				2		3	Ca mama	0	2	0	0	2		2	2		1	2	2	2		2		Dx reciente	0
213857	2022-01-24	3	2	2	46	4	1	2	2	0	2	2		2	2		2		2		2	2	2				2		5	CaCu	0	2	0	0	2		2	2		1	1	1	2		2	11/17/2021	Dexa/Cisplatino	0	31
150668	2022-01-24	3	2	2	42	5	1	2	2	0	2	2		2	2		2		2		2	2	2				2		7	osteosarcoma	0	2	0	0	2		2	1	5 años	2	2	2	2		2		Vigilancia	0
2827	2022-01-24	3	2	2	55									2	2		2		2		2	2	2				2		7	Tumor de wills	0	2	0	0	2		2	1	15 años	2	2	2	2		2		Vigilancia	0
211754	2022-01-24	3	2	1	52	3		2	1	0	2	2		2	2		2		2		2	2	2				2		4	Ca recto	0	2	0	0	2		2	2		1	1	1	2		2	6/8/2021	XELOX	0	115
203793	2022-01-24	3	1	1	38	2		2	2	0	2	2		2	2		2		2		2	2	1	1	280	10/11/2021	2			LH	2	1	5	3	2		2	1	9 meses	2	2	2	2		2		ABVD	0	283
151998	2022-01-24	3	1	1	55	2		2	2	0	2	2		2	2		2		2		2	2	2				2			LAM	1	1	5	0	1	2016-03-16	2	1	6 años	2	2	2	2		2		Vigilancia	0
83710	2022-01-24	3	1	1	51	3		2	2	0	2	2		2	2		2		2		2	2	1	1	508	9/15/2020	2			LNH gastrico	3	1	5	0	2		2	1	14 años	2	2	2	2		2		Vigilancia	0
204446	2022-01-24	3	2	1	61	3		2	2	0	2	2		2	2		2		2		2	2	2				2			MM	4	1	2	0	2		2	2		1	1	1	2		2	1/5/2021	Ciclofosfamida+Dexa+Ac.Zolendronico	1	21
203925	2022-01-25	3	1	2	64	2		2	2	0	2	2		2	2		2		2		2	2	2				2	TAG	5	CaCu	0	2	0	0	2		2	2		1	1	1	1	2022-01-04	2	12/1/2020	Cisplatino	0	410
212442	2022-01-25	3	1	2	51	4	1	1	2	0	2	2		2	2		2		2		2	2	2				2		3	Ca mama	0	2	0	0	2		2	2		1	1	2	2		2		Dexa/ Ciclo/Docetaxel	1	25
211125	2022-01-25	3	1	1	47	3		2	2	0	1	2		2	2		2		2		2	2	2				2	Hipotiroidismo	7	liposarcoma Mixoide	0	2	0	0	2		2	2		1	2	2	2		2		Tx quirugico	0
194415	2022-01-25	3	1	1	43	2		2	2	0	2	2		2	2		2		2		2	2	2				1	CUCI	4	Ca recto	0	2	0	0	2		1	1	9 meses	2	2	2	2		2		Tx quirugico	0
211224	2022-01-25	3	1	2	66	3		1	1	0	1	1	EPOC	2	2		2		2		2	2	2				2		3	Ca mama	0	2	0	0	2		2	2		1	1	2	2		2		TXL/Trastuzumab	1	12
212595	2022-01-25	3	1	2	61	3		2	2	0	2	2		2	2		2		2		2	2	2				2		3	ca mama	0	2	0	0	2		2	2		2	2	2	2		2		Dexa/Ciclo /Docetaxel	1	8
182406	2022-01-25	3	1	2	47	3		2	2	0	2	2		2	2		2		2		2	2	2				2		3	Ca mama	0	2	0	0	2		2	1	4 años	2	2	1	2		2	6/24/2021	vigilancia	0
202687	2022-01-25	3	1	1	53	3		2	2	0	2	2		2	2		2		2		2	2	2				2		4	Ca sigmoide	0	2	0	0	2		1	2		1	1	2	2		1		FOLFIRI	1	11
153725	2022-01-25	3	2	2	75	3		2	2	0	2	2		2	2		2		2		2	2	2				2		6	ca prostata	0	2	0	0	2		1	2		1	1	2	2		2		Docetaxel	1	19
213286	2022-01-25	3	2	2	75	2		2	1	0	2	1		2	2		2		2		2	2	2				2		2	Ca pulmon	0	2	0	0	2		1	2		1	1	1	2		1	9/8/2021	Afatinib	1	13
220582	2022-01-25	3	1	1	44	3		2	2	0	2	2		2	2		2		1		1	2	2				2			MM	4	1	2	0	2		2	2		1	1	2	2		2		Bortezomib	1	0
220210	2022-01-25	3	2	2	43	4	1	1	2	0	2	2		2	2		2		2		2	2	2				2			Leucemia linfoma linfoblastico	1	1	1	0	2		2	2		1	1	2	2		2		R-HVCAD	1	5
214760	2022-01-26	3	1	1	56	2		2	2	0	2	2		2	2		2		2		2	2	2				2		4	Ca recto	0	2	0	0	2		2	2		1	1	1	2		2	11/30/2021	Capecitabina	0	69
210124	2022-01-26	3	1	2	53	3		2	2	0	2	2		2	2		2		2		2	2	2				2		5	CaCu	0	2	0	0	2		1	2		1	1	1	2		2	1/19/2022	Cisplatino /Dexa	1	6
81312	2022-01-26	3	1	2	56	4	1	2	1	0	2	2		2	2		2		2		2	2	2				2		3	Ca mama	0	2	0	0	2		1	2		1	1	1	2		2	9/8/2021	Fulventrabt/Capecitabina/Zometa	0	37
213229	2022-01-26	3	1	2	28	2		2	2	0	2	2		2	2		2		2		2	2	2				2		5	Ca de ovario	0	2	0	0	2		2	2		1	1	2	2		2		Dexa/Carbo/Pacli/	1	6
202308	2022-01-26	3	1	2	51	4	1	1	1	0	2	2		2	2		2		2		2	2	2				2		3	Ca mama	0	2	0	0	2		1	1	5 meses	2	2	1	2		2	9/15/2021	Vigilancia	0
50997	2022-01-26	3	1	2	52	2		2	1	0	2	2		2	2		2		2		2	2	2				2		3	Ca mama	0	2	0	0	2		1	2		1	1	2	2		2		Paclitaxel	1	13
212938	2022-01-26	3	1	2	50	1		2	2	0	2	2		2	2		2		2		2	2	2				2		5	Ca endometrio	0	2	0	0	2		2	2		1	1	2	2		2		Dexa/Carbo/Pacli/	1	27
212858	2022-01-26	3	1	2	52	4	1	2	2	0	2	2		2	2		2		2		2	2	2				2		3	Ca mama	0	2	0	0	2		2	2		1	1	2	2		2		Paclitaxel	1	7
204974	2022-01-26	3	1	2	67	3		1	1	0	2	2		2	2		2		2		2	2	2				2		3	Ca mama metacronico	0	2	0	0	2		2	2		1	1	1	2		2		Paclitaxel	0	138
212416	2022-01-26	3	1	2	46	3		2	1	0	2	2		1	1	3.9	2		2		2	2	2				2		3	Ca mama	0	2	0	0	2		2	2		1	1	2	2		2		Paclitaxel	1	14
120460	2022-01-26	3	2	2	79	4	1	2	2	0	2	2		2	2		2		2		2	2	2				2		7	Ca epideromoide de piel cabelluda	0	2	0	0	2		2	2		1	2	1	2		2		Tx quirugico	0
213529	2022-01-26	3	2	2	53	6	1	1	2	0	2	2		2	2		2		2		2	2	2				2		3	Ca mama	0	2	0	0	2		1	2		1	1	2	2		2		Trastuzumab/Decetaxel	1	22
213511	2022-01-26	3	1	2	31	2		2	2	0	1	2		2	2		2		2		2	2	2				2			Leucemia linfoma linfoblastico	1	1	2	0	2		2	2		1	1	2	2		2		L-asparginasa	1	0
220370	2022-01-26	3	1	1	63	2		2	2	0	2	2		2	2		2		2		2	2	2				2			leucemia de celulas plasmaticas	1	1	1	0	2		2	2		1	2	2	2		2		Dx reciente	0
184358	2022-01-26	3	2	1	67	4	1	2	2	0	2	2		2	2		2		2		2	2	2				2			linfoma de celulas del manto	3	1	4	4	1	2020-03-17	2	2		1	2	1	2		2	1/14/2021	Rituximab mantenimiento	0	129
213481	2022-01-26	3	1	2	44	1		2	2	0	2	2		2	2		2		2		2	2	2				2			LDCGB	3	1	2	2	2		2	2		1	1	2	2		2		R-CHOP	1	15
161111	2022-01-27	3	1	2	59	3		2	1	0	2	2		1	2	0.7	2		2		2	2	2				2		3	Ca mama	0	2	0	0	2		2	2		1	1	2	2		2		Dexa/Ciclo/Doxo	1	7
210784	2022-01-27	3	1	2	37	3		2	2	0	2	2		2	2		2		2		2	2	2				2		3	Ca mama	0	2	0	0	2		2	2		1	1	1	2		2	1/27/2022	Docetaxel	0	109
152286	2022-01-27	3	2	2	30	2		2	2	0	2	2		2	2		2		2		2	2	2				2		3	Ca mama	0	2	0	0	2		1	2		1	1	2	2		2		Capecitabina	0	38
213985	2022-01-27	3	2	2	80	1		2	2	0	2	1	AT en pleura	2	2		2		2		2	2	2				1	AR/Hiportiroidismo/disnea 2020	2	Ca pulmon	0	2	0	0	2		1	2		1	1	2	2		2		Pemetrexed	1	22
203238	2022-01-27	3	1	2	50	4	1	1	2	0	2	2		2	2		2		2		2	2	2				2		6	Ca renal	0	2	0	0	2		1	2		1	1	2	2		2		Sutinib	1	19
210610	2022-01-27	3	2	1	23	4	1	2	2	0	2	2		2	2		2		2		2	2	2				2			Leucemia linfoma linfoblastico	1	1	4	0	2		2	2		1	1	2	2		2		Vincristina/Daunorrubicina/L-asparginasa	1	16
211794	2022-01-27	3	1	2	23	3		2	2	0	2	2		2	2		2		2		2	2	2				2			Leucemia linfoma linfoblastico	1	1	4	0	2		2	2		1	1	2	2		2		HCVAD	1	11
174156	2022-01-27	3	1	1	74	3		2	2	0	2	2		2	2		2		1	59	2	2	2				2			LDCGB	3	1	5	4	2		2	1	3 años	2	2	2	2		2		Vigilancia	0
211657	2022-01-27	3	1	2	81	2		2	1	0	2	2		2	2		2		2		2	2	2				2			LDCGB	3	1	5	3	2		2	1	3 meses	2	1	1	2		2	12/22/2021	R-mini CHOP	0	118
214464	2022-01-28	3	1	1	34	2		2	1	0	2	2		2	2		2		2		2	2	2				2		4	Ca recto	0	2	0	0	2		2	2		1	1	1	2		2	12/28/2021	Dexa/Oxiplatino/Capecitabina	1	25
191410	2022-01-28	3	1	2	53	5	1	2	1	0	2	2		2	2		2		2		2	2	2				2		3	Ca mama	0	2	0	0	2		2	1	1 año	2	2	2	2		2		Vigilancia	0
980061	2022-01-28	3	1	2	56	4	1	1	2	0	2	2		2	2		2		2		2	2	2				2		5	CaCu	0	2	0	0	2		2	1	21 años	2	2	2	2		2		Vigilancia	0
214262	2022-01-28	3	1	1	27	2		2	2	0	2	2		2	2		2		2		2	2	2				2		6	TGNS	0	2	0	0	2		1	2		1	1	1	2		2		Cisplatino/Etoposido/Ifosfamida	0	35
141383	2022-01-28	3	1	2	54	3		2	2	0	2	2		2	2		2		2		2	2	2				2		3	Ca mama	0	2	0	0	2		1	2		1	1	1	2		1	1/27/2022	Gemcitabina/Carboplatino	1	16
2123511	2022-01-28	3	1	1	63	1		2	1	1	2	2		2	2		2		2		2	2	2				2		2	Mesotelioma	0	2	0	0	2		1	2		1	1	2	2		2		Gemcitabina	1	14
212776	2022-01-28	3	1	1	65	3		1	1	0	2	1	AT pulmonar	1	2	6	2		2		2	2	2				2		4	Ca pancreas	0	2	0	0	2		1	2		1	1	2	2		2		Gemcitabina	1	14
210406	2022-01-28	3	2	1	23	2		2	2	0	2	2		2	2		2		2		2	2	2				2		7	Sarcoma Neurogenico de vejiga	0	2	0	0	2		2	2		1	2	2	2		2		Dx reciente	0
214803	2022-01-28	3	2	2	81	2		2	2	0	2	2		2	2		2		2		2	2	2				2		4	Ca colon	0	2	0	0	2		2	2		1	2	2	2		2		Tx quirugico	0
91226	2022-01-28	3	2	2	59	4	1	2	2	0	2	2		2	2		2		2		2	2	2				2		3	Ca mama	0	2	0	0	2		2	2		1	2	2	2		2		Tx quirurgico	0
215246	2022-01-28	3	2	2	31	2		2	2	0	2	2		2	2		2		2		2	2	2				2		9	Tumor neuroendocrino suprarenal	0	2	0	0	2		2	2		1	2	2	2		2		Tx quirurgico	0
130448	2022-01-28	3	2	2	67	5	1	2	1	0	2	2		2	2		2		2		2	2	2				2		3	Ca mama + Ca recto	0	2	0	0	2		2	1	3 años	2	1	2	2		2		Tx quirurgico	0
201215	2022-01-28	3	2	2	49	3		2	2	0	2	2		2	2		2		2		2	2	2				2		3	Ca mama	0	2	0	0	2		2	1	2 años	2	2	2	2		2		Tx quirurgico	0
183241	2022-01-28	3	1	2	40	3		2	1	0	2	2		2	2		2		2		2	2	2				2	Hipotiroidea	3	Ca mama	0	2	0	0	2		2	2		1	1	2	2		2		Tamoxifeno	0
214078	2022-01-28	3	1	1	18	5	1	2	2	0	2	2		2	2		2		2		2	2	2				2			Leucemia linfoma linfoblastico	1	1	2	0	2		2	2		1	1	2	2		2		Vincritina+ L-asparginasa	0	35
220385	2022-01-28	3	2	2	50	3		2	2	0	2	2		2	2		2		2		2	2	2				2	epilepsia		LDCGB	3	1	1	0	2		2	2		1	1	2	2		2		Matrix-Like	1	1
211869	2022-01-28	3	1	1	70	2		2	2	0	2	1	TB latente	2	2		2		2		2	2	2				2			LDCGB	3	1	2	4	2		2	2		1	1	2	2		2		R-CHOP	0	112
963421	2022-01-28	3	1	2	66	2		2	2	0	2	2		2	2		1	A	2		2	2	2				2	Hipotiroidismi		linfoma de celulas del manto	3	1	2	4	2		2	2		1	1	2	2		2		Rituximab mantenimiento	0	32
220295	2022-01-28	3	1	2	27	2		2	2	0	2	2		2	2		2		2		2	2	2				2			Leucemia linfoma linfoblastico	1	1	2	0	2		2	2		2	1	2	2		2		R-CALGB	0	5
220670	2022-01-28	3	1	1	28	2		2	2	0	2	2		2	2		2		2		2	2	2				2			Leucemia linfoma linfoblastico	1	1	1	0	2		2	2		1	2	2	2		2		Dx reciente	0
192933	2022-01-29	3	1	2	46	2		2	2	0	2	2		2	2		2		2		2	2	2				2		5	Ca endometrio	0	2	0	0	2		2	1		2	2	2	2		2		Tx quirurgico	0
173271	2022-01-29	3	1	1	65	4	1	1	1	0	1	2		2	2		2		1		2	2	2				2	Sx metablico/hipotiroidismo		LLC	6	1	3	0	2		2	2		1	1	2	2		2		Ibrutinib	1
210285	2022-01-30	3	1	2	76	2		2	1	0	2	2		2	2		2		2		2	2	2				2		3	Ca mama	0	2	0	0	2		2	2		1	1	2	2		2		Dexa/Doxo	0	139
82663	2022-01-30	3	1	2	61	2		2	2	0	2	2		2	2		2		2		2	2	2				2		7	liposarcoma	0	2	0	0	2		2	2		1	1	2	2		2		Dexa/Gemcitabina	1	9
213170	2022-01-30	3	2	2	46	3		2	2	0	2	2		2	2		2		2		2	2	2				2		3	Ca mama	0	2	0	0	2		2	2		1	1	2	2		2		Dexa/Ciclo/Doxo	1	19
94512	2022-01-30	3	1	2	40	2		2	2	0	2	2		2	2		2		2		2	2	2				2		3	Ca mama	0	2	0	0	2		1	2		1	1	2	2		2		Vinorelbina	1	23
111300	2022-01-30	3	1	1	79	3		2	1	4	2	2		2	2		2		1	84	2	2	2				2	HPB/Asper pul		LLC	6	1	2	0	2		2	2		1	1	2	2		2		Ibrutinib-Rituximab	1	0
214937	2022-01-30	3	1	2	68	2		2	1	0	2	2		2	2		2		2		2	2	2				2			LDCGB	3	1	2	2	2		2	2		1	1	2	2		2		R-CHOP	1	11
214865	2022-01-31	3	1	2	48	3		2	1	0	2	2		2	2		2		2		2	2	2				2		5	CaCu	0	2	0	0	2		1	2		1	2	2	2		1		Inicio pendiente	0
210635	2022-01-31	3	2	1	24	2		2	2	0	2	2		2	2		2		2		2	2	2				2		6	TGNS	0	2	0	0	2		2	2		1	1	2	2		2		Dexa/ Cisplatino/Ifosfamida/	0	57
210559	2022-01-31	3	1	2	89	2		2	1	0	2	2		2	2		2		2		2	2	2				2		3	Ca mama	0	2	0	0	2		2	2		1	1	2	2		2		Trastuzumab	0	21
211829	2022-01-31	3	1	2	53	3		2	1	0	2	2		2	2		2		2		2	2	2				2		4	Ca recto	0	2	0	0	2		2	2		1	1	1	2		2	6/30/2021	Oxa/Capecitabina	1	28
201470	2022-01-31	3	2	1	47	2		2	2	0	2	1	quilotorax+decor	2	2		2		2		2	2	2				2			LDCGB	3	1	3	2	2		2	2		1	1	1	2		2	12/4/2020	ESHAP (etoposido, citarabina,cisplatino)	1	14
194693	2022-01-31	3	2	1	38	4	1	2	2	0	2	2		2	2		2		2		2	2	2				2			Leucemia linfoma linfoblastico	1	1	4	0	2		2	2		1	1	2	2		2		CALGB	0	39
112488	2022-01-31	3	1	1	74	3		1	2	0	2	2		2	2		2		2		2	2	2				2			LH	2	1	4	3	2		2	2		1	1	2	2		2		IGEV (Gemcitabina + vinorelbina)	1	7
213513	2022-01-31	3	1	2	73	2		2	2	0	2	2		2	2		2		2		2	2	2				2			LDCGB	3	1	2	4	2		2	2		1	1	2	2		2		R-CHOP	0	21
220338	2022-01-31	3	1	1	52	3		2	2	0	2	2		2	2		2		2		2	2	2				2			Leucemia linfoma linfoblastico	1	1	1	0	2		2	2		1	1	2	2		2		R-HYPERCVAB	1	3
182740	2022-02-01	3	1	2	62	3		1	2	0	2	2		2	2		2		2		2	2	2				2		5	Ca ovario	0	2	0	0	2		1	2		1	1	2	2		2		Gemcitabina/Dexa	0	55
215470	2022-02-01	3	2	2	45	2		2	2	0	2	2		2	2		2		2		2	2	2				2		5	Ca ovario-Endometrio	0	2	0	0	2		2	2		1	2	2	2		2		Tx Quirurgico	0
213991	2022-02-01	3	2	2	41	2		2	1	0	2	2		2	2		2		2		2	2	2				2		5	Ca ovario	0	2	0	0	2		2	2		1	1	2	2		2		Pacli/Carbo/Dexa	1	29
203298	2022-02-01	3	2	2	49	3		2	2	0	2	2		2	2		2		2		2	2	2				2		3	Ca mama	0	2	0	0	2		2	1	1 años	2	2	2	2		2		Vigilancia	0
192742	2022-02-01	3	2	2	63	5	1	2	2	0	2	2		2	2		2		2		2	2	2				2		1	Ca papilar	0	2	0	0	2		2	2		1	2	2	2		2		Tx quirurgico	0
215123	2022-02-01	3	2	2	31	3		2	2	0	2	2		2	2		2		2		2	2	2				2		3	Ca mama	0	2	0	0	2		2	2		1	2	2	2		2		Dx reciente	0
213743	2022-02-01	3	1	2	47	3		1	2	0	2	2		2	2		2		2		2	2	2				2	Fibromialgia	3	Ca mama	0	2	0	0	2		2	2		1	1	2	2		2		Letrozole	0
213938	2022-02-01	3	1	2	59	2		2	2	0	2	2		2	2		2		2		2	2	2				2		1	Ca epidermoide de cavidad oral	0	2	0	0	2		2	2		1	1	2	2		2		Dx reciente	0
214009	2022-02-01	3	1	2	54	2		2	2	0	2	2		2	2		2		2		2	2	2				2		3	Ca mama	0	2	0	0	2		2	1		1	1	2	2		2		Paclitaxel/	1	6
210891	2022-02-01	3	2	1	28	2		2	2	0	2	2		2	2		2		2		2	2	2				2			LH	2	1	4	4	2		2	2		1	1	2	2		2		IGEV (Ifosfamida + mesna+predni)	0	60
220014	2022-02-01	3	1	1	55	2		2	2	0	2	2		2	2		2		2		2	2	2				2			LAM por LMC	1	1	2	0	2		2	2		1	1	2	2		2		7+3 (citarabina + Daunorubicina) + Imatinib	1	27
200221	2022-02-01	3	2	2	51	2		2	2	0	2	2		2	2		2		2		2	2	2				2			LF	3	1	2	4	2		2	2		1	1	1	2		2	9/18/2020	Rituximab + Dexa mantenimiento	1	25
214394	2022-02-01	3	1	1	68	2		2	2	0	2	2		2	2		2		2		2	2	2				2			LDCGB	3	1	2	4	2		2	2		1	1	2	2		2		R-CHOP	1	15
215491	2022-02-01	3	1	2	59	3		2	2	0	2	2		2	2		2		2		2	2	2				2			LDCGB	3	1	1	4	2		2	2		1	1	2	2		2		R-CHOP	1	8
214838	2022-02-01	3	2	1	64	2		2	2	0	2	2		2	2		2		2		2	2	2				2			LDCGB	3	1	2	4	2		2	2		1	1	2	2		2		R-DA-MTX	1	26
215109	2022-02-02	3	1	1	52	2		1	2	0	2	2		2	2		2		2		2	2	2				2		4	Ca pancreas	0	2	0	0	2		2	2		1	1	2	2		2		FOLFIRNOX	1	20
201479	2022-02-02	3	1	2	56	2		2	2	0	2	2		2	2		2		2		2	2	2				2		5	Ca ovario	0	2	0	0	2		2	1		1	1	2	2		2		Gemcitabina + Bevacizumab	1	20
194143	2022-02-02	3	1	1	85	2		2	2	0	2	2		2	2		2		2		2	2	2				2		7	Ca epídermoide	0	2	0	0	2		1	2		1	2	1	2		1	11/11/2019		0
144109	2022-02-02	3	2	2	64	3		2	2	0	2	2		2	2		2		2		2	2	2				2		3	Ca mama	0	2	0	0	2		2	1	5 años	2	2	2	2		2		vigilancia	0
210636	2022-02-02	3	2	2	77	2		1	2	0	2	2		2	2		2		2		2	2	2				2		4	Ca recto	0	2	0	0	2		1	2		1	2	1	2		2	4/9/2021	Xelox	0	93
215556	2022-02-02	3	2	2	60	3		1	1	0	2	2		2	2		2		2		2	2	2				2		5	Ca endometrio	0	2	0	0	2		2	2		1	2	2	2		2		Dx reciente	0
215244	2022-02-02	3	2	2	37	3		2	2	0	2	2		2	2		2		2		2	2	2				2		3	Ca mama	0	2	0	0	2		2	2		1	2	2	2		2		Dx reciente	0
211970	2022-02-02	3	2	2	45	2		2	2	0	2	2		2	2		2		2		2	2	2				2		3	Ca mama sincronico	0	2	0	0	2		2	2		1	1	2	2		1		Trastuzumab	0	5
212360	2022-02-02	3	2	1	58	4	1	2	2	0	2	2		2	2		2		2		2	2	2				2			Linfoma de celulas del manto	3	1	2	4	2		2	2		1	1	2	2		2		R DHAC	0	61
220051	2022-02-03	3	1	2	55	4	1	2	2	0	2	2		2	2		2		2		2	2	2				2		5	Cistademona seroso de ovario	0	2	0	0	2		2	2		1	2	2	2		2		Tx quirurgico	0
211472	2022-02-03	3	1	2	42	3		2	2	0	2	2		2	2		2		2		2	2	2				2		5	CaCu	0	2	0	0	2		2	1	7 meses	2	1	1	2		2	6/9/2021	Cisplatino	0	225
220262	2022-02-03	3	1	2	31	1		2	2	0	2	2		2	2		2		2		2	2	2				2		5	CaCu	0	2	0	0	2		1	2		1	2	2	2		2		Pendiente incio de tratamiento	0
193864	2022-02-03	3	1	2	52	2		2	2	0	2	2		2	2		2		2		2	2	2				2		5	CaCu	0	2	0	0	2		2	1	1 año	2	2	2	2		2		en vigilancia	0
210994	2022-02-03	3	1	2	44	3		2	2	0	2	2		2	2		2		2		2	2	2				2		3	Ca mama	0	2	0	0	2		2	2		1	1	2	2		2		Pacli / Carboplatino	1	7
183410	2022-02-03	3	1	1	69	2		2	2	0	2	1	EPOC	1	1	11.4	2		2		2	2	2				2		6	ca prostata	0	2	0	0	2		1	2		1	1	1	2		1	12/3/2018	Leuprolide /Grosereline	0	16
214850	2022-02-03	3	2	2	70	3		2	1	0	2	2		2	2		2		2		2	2	2				2		5	CaCu	0	2	0	0	2		2	2		1	1	1	2		2	1/4/2022	Cisplatino	1	10
210691	2022-02-03	3	2	2	67	2		2	1	0	2	2		2	2		2		2		2	2	2				2		5	Ca endometrio	0	2	0	0	2		2	2		1	1	1	2		2	1/12/2022	Csiplatino	1	11
210574	2022-02-03	3	2	2	27	2		2	2	0	2	2		2	2		2		2		2	2	2				2		3	Ca mama	0	2	0	0	2		2	2		1	1	2	2		2		Doxo/Cisplatino	1	21
215080	2022-02-03	3	1	1	48	2		2	2	0	2	2		1	1		2		2		2	2	1	1	178	8/26/2021	2			LDCGB	3	1	3	4	2		2	2		1	1	2	2		2		DA-EPOCH	1	15
200285	2022-02-03	3	2	1	38	2		2	2	0	2	2		2	2		2		2		2	2	1	1	163	11/4/2021	2			linfoma plasmablastio	3	1	3	2	2		2	2		1	1	1	2		2	2/24/2021	RICE	1	1
213614	2022-02-03	3	1	1	42	2		2	2	0	2	2		2	2		2		2		2	2	1	1	185	9/22/2021	2			linfoma plasmablastio	3	1	2	4	2		2	2		1	1	2	2		2		V-DA-EPOCH	1	19
213748	2022-02-04	3	1	2	48	3		2	2	0	2	2		2	2		2		2		2	2	2				2		3	Ca mama	0	2	0	0	2		2	2		1	1	2	2		2		Traztuzumab /Decetaxel/Pertuzumab	1	18
204520	2022-02-04	3	1	2	42	4	1	2	2	0	2	2		2	2		2		2		2	2	2				2		3	Ca mama	0	2	0	0	2		2	2		1	1	2	2		2		Traztuzumab/Paclitaxel	1	21
215409	2022-02-04	3	2	1	60	1		2	2	0	2	2		2	2		2		2		2	2	2				2		7	Liposarcoma	0	2	0	0	2		2	2		1	2	2	2		2		Dx reciente	0
215111	2022-02-04	3	2	1	57	3		2	2	0	2	2		2	2		2		2		2	2	2				2		4	Ca ampula de vater	0	2	0	0	2		2	2		1	2	2	2		2		Tx quirurgico	0
183586	2022-02-04	3	2	2	63	3		2	2	0	2	2		2	2		2		2		2	2	2				2		7	leiomiosarcoma	0	2	0	0	2		2	2		1	2	2	2		2		Tx quirurgico	0
215093	2022-02-04	3	2	2	53	3		2	2	0	2	2		2	2		2		2		2	2	2				2		7	Ca basoceluar	0	2	0	0	2		2	2		1	2	2	2		2		Tx quirurgico	0
202162	2022-02-04	3	1	2	57	3		2	2	0	2	2		2	2		2		2		2	2	2				2		3	Ca mama	0	2	0	0	2		2	2		1	1	1	2		1	9/27/2021	Gemcitabina/Carboplatino	1	28
210702	2022-02-04	3	1	1	69	2		2	2	0	2	2		2	2		2		2		2	2	2				2			LDCGB	3	1	2	3	2		2	2		1	1	2	2		2		R-CHOP	0	114
213093	2022-02-04	3	1	2	56	3		2	2	0	2	2		2	2		2		2		2	2	2				2			LDCGB	3	1	2	4	2		2	2		1	1	2	2		2		R-CHOP	1	18
185570	2022-02-05	3	1	1	72	4	1	2	1	0	2	2		1	1		2		2		2	2	2				2		6	ca prostata	0	2	0	0	2		2	1	2 años	2	2	2	2		2		Vigilancia	0
211299	2022-02-06	3	2	2	62	4	1	1	1	0	2	2		2	2		2		2		2	2	2				2		3	Ca mama	0	2	0	0	2		2	2		1	1	2	2		2		Ciclofosfamida/Doxo/Trastuzumab	1	17
212553	2022-02-06	3	2	1	48	1		2	2	0	2	2		2	2		2		2		2	2	2				2			SMDh	5	1	2	0	2		2	2		1	1	2	2		2		Ciclosporina + soporte transfusional	1
214417	2022-02-07	3	1	2	33	1		2	2	0	2	2		2	2		2		2		2	2	2				2		3	Ca mama	0	2	0	0	2		1	2		1	1	1	2		1	1/7/2022	Paclitaxel	1	14
214995	2022-02-07	3	1	1	52	2		2	2	0	2	1	ASMA	2	2		2		2		2	2	2				2		4	Ca colon	0	2	0	0	2		1	2		1	1	2	2		1		Oxaplatino/Fluorouracilo	1	17
215336	2022-02-07	3	2	2	61	4	1	1	1	0	2	2		2	2		2		2		2	2	2				2		7	liposarcoma	0	2	0	0	2		1	2		1	2	2	2		2		Dx reciente	0
190629	2022-02-08	3	1	2	49	5	1	2	2	0	2	2		2	2		2		2		2	2	2				2		5	Ca ovario	0	2	0	0	2		2	2		1	1	2	2		2		Paclitaxel/ Carboplatino	1	23
205219	2022-02-08	3	1	2	38	4	1	2	2	0	2	2		2	2		2		2		2	2	2				2		3	Ca mama	0	2	0	0	2		2	2		1	1	1	2		2	12/23/2021	Trastuzumab	0	14
182469	2022-02-08	3	1	2	28	3		2	2	0	2	2		2	2		2		2		2	2	2				2		1	Ca tiroides	0	2	0	0	2		2	2		1	2	2	2		2		Novotiral	0
200256	2022-02-08	3	1	2	55	3		2	2	0	2	1	Epoc	2	2		2		2		2	2	2				2		5	CaCu	0	2	0	0	2		2	1	2 años	2	2	2	2		2		Vigilancia	0
215040	2022-02-08	3	2	2	33	4	1	2	2	0	2	2		2	2		2		2		2	2	2				2		3	Ca mama	0	2	0	0	2		2	2		1	2	2	2		2		Tx quirurgico	0
214382	2022-02-08	3	2	2	46	3		1	2	0	2	2		2	2		2		2		2	2	2				2	Hipertiroidismo	1	Ca tiroides	0	2	0	0	2		2	2		1	2	2	2		2		Tx quirurgico	0
215101	2022-02-08	3	2	2	49	3		2	1	0	2	2		2	2		2		2		2	2	2				2		3	Ca mama	0	2	0	0	2		1	2		1	1	2	2		2		Dexa/Ciclos/Doxo	1	13
181202	2022-02-08	3	2	2	42	4	1	2	2	0	2	2		2	2		2		2		2	2	2				2		7	Tumor de celulas gigantes	0	2	0	0	2		1	2		1	1	2	2		2		Denosumab	1	0
213436	2022-02-08	3	2	1	62	3		2	2	0	2	2		2	2		2		2		2	2	2				2		1	Carcino sebaceo de piel cabelluda	0	2	0	0	2		2	2		1	2	2	2		2		Tx quirurgico	0
213909	2022-02-08	3	2	1	30	2		2	2	0	2	2		2	2		2		2		2	2	2				2			Linfoma de zona marginal extraganglionar de conjuntiva	3	1	2	1	2		2	2		1	1	2	2		2		R-Clorambucil	1	5
112294	2022-02-08	3	1	2	28	3		2	2	0	2	2		2	2		2		2		2	2	2				2			Linfoma de celulas T perifericas	3	1	5	0	2		2	1	10 años	2	2	2	2		2		Vigilancia	0
210775	2022-02-09	3	2	2	45	3		2	2	0	2	2		2	2		2		2		2	2	2				2		3	Ca mama	0	2	0	0	2		2	2		1	2	2	2		2		Tx quirurgico	0
211726	2022-02-09	3	2	1	64	2		2	2	0	2	2		2	2		2		2		2	2	2				2		6	Ca renal	0	2	0	0	2		1	2		1	2	2	2		2		Tx quirurgico	0
204001	2022-02-09	3	2	1	21	3		2	2	0	2	2		2	2		2		2		2	2	2				2		6	TGnS	0	2	0	0	2		2	2		1	1	2	2		2		Gemox	0	43
210020	2022-02-09	3	2	2	51	3		2	2	0	2	2		2	2		2		2		2	2	2				2		3	Ca mama	0	2	0	0	2		2	2		1	1	2	2		2		Paclitaxel	1	9
202948	2022-02-09	3	2	2	53	3		1	1	0	2	2		2	2		2		2		2	2	2				2		3	Ca mama	0	2	0	0	2		2	2		1	1	1	2		2		Anastrozole	0	0
161492	2022-02-09	3	2	2	33	2		2	2	0	2	2		2	2		2		2		2	2	2				2		2	Ca pulmon	0	2	0	0	2		1	2		1	1	1	2		2	11/5/2021	Alecitinib	1
213876	2022-02-09	3	2	1	19	1		2	2	0	2	2		2	2		2		2		2	2	2				2		6	TGNS	0	2	0	0	2		2	2		1	1	2	2		2		TIP	1	23
204677	2022-02-09	3	2	2	54	3		2	2	0	2	2		2	2		2		2		2	2	2				2			MM	4	1	2	0	2		2	2		1	1	1	2		2	8/19/2021	TaCyDex	1	23
202947	2022-02-09	3	1	1	41	2		2	2	0	2	2		2	2		2		2		2	2	2				2			MM	4	1	5	0	1	2021-11-22	2	1	2 meses	2	2	2	2		2		Auto-TCPH	0
210997	2022-02-09	3	2	2	26	2		2	2	0	2	2		2	2		2		2		2	2	2				2			Leucemia linfoma linfoblastico	1	1	2	0	2		2	2		1	1	2	2		2		Vincristina + Dexa+ Doxo+ Citarabina+ Metrotexato	1	22
210054	2022-02-10	3	1	2	34	2		2	2	0	2	2		2	2		2		2		2	2	2				2		4	Ca colon	0	2	0	0	2		2	2		1	1	2	2		2		Fluorouracilo	1	23
213277	2022-02-10	3	2	1	58	4	1	2	1	0	2	2		2	2		2		2		2	2	2				2		3	Ca mama	0	2	0	0	2		2	2		1	1	2	2		2		Carbo/Paclitaxel/Dexa	1	3
202928	2022-02-10	3	1	1	68	1		2	2	0	2	1	EPOC	1	2		2		2		2	2	2				2			Linfoma del manto	3	1	2	4	2		2	2		1	1	2	2		2		Rituximab mantenimiento	0	59
215161	2022-02-10	3	1	2	65	2		2	2	0	2	2		2	2		2		2		2	2	2				2			LDCGB	3	1	2	4	2		2	2		1	1	2	2		2		RCHOP	1	11
165656	2022-02-11	3	1	2	42	2		2	1	0	2	2		2	2		2		2		2	2	2				2		3	Ca mama + Liposarcoma	0	2	0	0	2		1	2		1	1	2	2		2		Grosereline/Letrozole/Trastumab	0
215144	2022-02-11	3	2	1	45	4	1	2	2	0	2	2		2	2		2		2		2	2	2				2		3	Ca mama	0	2	0	0	2		2	2		1	2	2	2		2		Tx quirurgico	0
220066	2022-02-11	3	2	2	71	3		1	1	0	2	2		2	2		2		2		2	2	2				2		5	Ca endometrio	0	2	0	0	2		2	2		1	2	2	2		2		Tx quirurgico	0
210795	2022-02-11	3	2	2	50	3		2	2	0	2	2		2	2		2		2		2	2	2				2		4	Ca recto	0	2	0	0	2		2	2		1	2	2	2		2		XELOX	0	91
214594	2022-02-11	3	2	1	29	4	1	2	2	0	2	2		2	2		2		2		2	2	2				2		7	osteosarcoma	0	2	0	0	2		2	2		1	2	2	2		2		Dexa/Doxo/Cisplatno	0	35
212117	2022-02-11	3	2	1	41	1		2	2	0	2	2		2	2		2		2		2	2	2				2		4	Ca esofago	0	2	0	0	2		2	2		1	1	1	2		2	12/2/2021	Paclitaxel	1	9
72959	2022-02-11	3	2	1	45	3		1	2	0	2	2		2	2		2		2		2	2	2				2			LH	2	1	3	3	2		2	2		1	1	2	2		2		ICE (Ifosfamida, carboplatino,etoposido)	0	62
210823	2022-02-13	3	2	1	65	4	1	2	2	0	2	2		1	2	8	2		2		2	2	2				2		2	Mesotelioma	0	2	0	0	2		1	2		1	1	2	2		2		Pemetrexed	0	32
215347	2022-02-13	3	1	2	51	2		2	2	0	2	2		2	2		2		2		2	2	2				2		3	Ca mama	0	2	0	0	2		2	2		1	2	2	2		2		Dx reciente	0
220700	2022-02-13	3	3	1	17	2		2	2	0	2	2		2	2		2		2		2	2	2				2			Leucemia linfoma linfoblastico	1	1	1	0	2		2	2		1	2	2	2		2		Dexa con citorredución	0
202410	2022-02-14	3	2	2	49	4	1	2	2	0	2	2		2	2		2		2		2	2	2				2		3	Ca mama	0	2	0	0	2		2	2		1	1	2	2		2		Letrzole + Trastuzumab	0	39
213162	2022-02-14	3	2	1	44	1		2	2	0	2	2		2	2		2		2		2	2	2				2		1	Ca epidermoide sinonasal	0	2	0	0	2		2	2		1	1	1	2		2		Cisplatino	1	19
181538	2022-02-14	3	2	1	46	4	1	2	2	0	2	2		2	2		2		2		2	2	2				2	Esteatohepatitis	5	Ca ovario	0	2	0	0	2		2	2		1	1	2	2		2		Gemcitabina	1	21
201329	2022-02-14	3	2	2	22	2		2	2	0	2	2		2	2		2		2		2	2	2				2			LH	2	1	2	3	2		2	2		1	1	2	2		2		Brentuximab	1	17
210822	2022-02-15	3	1	2	41	4	1	2	1	0	2	2		2	2		2		2		2	2	2				2		3	Ca mama	0	2	0	0	2		1	2		1	1	2	2		2		Trastuzumab /Paclitaxel	0	36
180124	2022-02-15	3	1	2	51	5	1	2	2	0	2	2		2	2		2		2		2	2	2				2		3	Ca mama	0	2	0	0	2		1	2		1	1	1	2		2	6/13/2019	Capecitabina /Letrozole	1	41
200511	2022-02-15	3	1	1	56	3		2	2	5	2	2		2	2		2		2		2	2	2				2			SMD	5	1	2	0	2		2	1	7 meses	2	2	2	2		1		Soporte Transfusional	0
205399	2022-02-16	3	1	1	60	2		2	2	0	2	2		2	2		2		2		2	2	2				2		4	Ca esofago	0	2	0	0	2		1	2		1	1	2	2		1		Xelox	1	28
12186	2022-02-16	3	2	2	79	3		2	1	5	2	2		2	2		2		2		2	2	2				2		7	Melanoma	0	2	0	0	2		1	2		1	1	2	2		1		MSM	0
215399	2022-02-16	3	2	1	66	4	1	2	2	0	2	2		2	2		2		2		2	2	2				2		4	Ca gasttrico	0	2	0	0	2		2	2		1	2	2	2		2		Reciente Dx	0
210756	2022-02-16	3	2	2	76	2		2	2	0	2	2		2	2		2		2		2	2	2				2		5	Ca vulva	0	2	0	0	2		2	2		1	2	2	2		2		Tratamiento quirurgico	0
72436	2022-02-16	3	2	2	68	2		1	2	0	2	2		2	2		2		2		2	2	1	1	281	8/15/2021	2		5	Ca vulva	0	2	0	0	2		2	2		1	2	2	2		2		Tratamiento quirurgico	0
215082	2022-02-16	3	2	2	46	4	1	2	2	0	2	2		2	2		2		2		2	2	2				2		3	Ca mama	0	2	0	0	2		2	2		1	1	2	2		2		Carbo/Paclitaxel/Dexa	1	21
214321	2022-02-16	3	1	1	35	2		2	2	0	2	2		2	2		2		2		2	2	2				2			Linfoma TNK extranodal	3	1	2	2	2		2	2		1	1	2	2		2		Aspa/Met/Dex	1	11
210405	2022-02-17	3	2	2	48	2		2	2	0	2	2		2	2		2		2		2	2	2				2	Hipertiroidismo	3	Ca mama	0	2	0	0	2		2	2		1	1	2	2		2		Paclitaxel/Trastuzumab	0	38
210569	2022-02-18	3	2	1	45	2		2	2	0	2	2		2	2		2		2		2	2	1	1	125		2		8	SK	0	2	0	0	2		1	2		1	1	2	2		2		Bleo/Vincris	1	18
150923	2022-02-18	3	2	1	75	2		1	1	0	2	2		2	2		2		2		2	2	2				2		4	Ca esofago	0	2	0	0	2		1	2		1	1	2	2		1		Paclitaxel	1	8
221102	2022-02-18	3	2	1	31	2		2	2	0	2	2		2	2		2		2		2	2	2				2			LH	2	1	1	4	2		2	2		1	2	2	2		2		Dx reciente	0
205518	2022-02-18	3	2	2	34	2		2	2	0	2	2		2	2		2		2		2	2	2				2			LH	2	1	4	3	2		2	2		1	1	2	2		2		ESHAP (etoposido, citarabina,cisplatino)	0	112
191037	2022-02-09	3	1	1	64	2		2	2	0	2	2		2	2		2		2		2	2	2				2		7	Papiloma nasal invertido	0	2	0	0	2		2	2		1	1	1	2		2	12/9/2021	Cisplatino	1	14
214811	2022-02-20	3	2	2	62	3		1	1	0	2	2		2	2		2		2		2	2	2				2			LDCGB	3	1	2	4	2		2	2		1	1	2	2		2		R-CHOP	1	26
212647	2022-02-21	3	1	2	55	3		2	2	0	2	2		2	2		2		2		2	2	2				2		3	Ca mama	0	2	0	0	2		2	2		1	1	1	2		2	2/1/2022	Trastuzumab	0	5
220583	2022-02-21	3	2	1	60	2		1	2	0	2	2		2	2		2		2		2	2	2				2			LMA	1	1	2	0	2		2	2		1	1	2	2		2		Azacitidina	1	13
215095	2022-02-22	3	1	2	57	3		2	2	0	2	2		2	2		2		2		2	2	2				1	Lupus sistemicos	3	Ca mama	0	2	0	0	2		2	2		1	1	2	2		2		Trastuzumab	0	7
214248	2022-02-22	3	2	2	32	3		2	2	0	2	2		2	2		2		2		2	2	2				2		9	Schwannoma	0	2	0	0	2		2	2		1	2	2	2		2		Tx quirurgico	0
212987	2022-02-22	3	2	2	51	4	1	1	2	0	2	2		2	2		2		2		2	2	2				2		4	Ca estomago	0	2	0	0	2		1	2		1	1	2	2		1		Cisplatino/Fluorouracilo	0	33
152509	2022-02-22	3	1	2	68	1		1	2	0	2	2		2	2		2		2		2	2	2				2		3	Ca mama	0	2	0	0	2		1	2		1	1	2	2		2		capecitabina	0	190
201401	2022-02-22	3	1	2	48	4	1	1	1	0	1	1	TB latente	2	2		2		2		2	2	2				2			Linfoma de celulas del manto	3	1	5	4	1	2021-11-10	2	1		2	1	2	2		2		Auto-TCPH	0	160
212922	2022-02-22	3	2	1	56	3		2	2	0	2	2		2	2		2		2		2	2	2				2			LF	3	1	2	2	2		2	2		1	1	2	2		2		Rituximab monoterapia	0	155
203200	2022-02-22	3	2	2	72	3		2	2	0	2	2		2	2		2		2		2	2	2				2	Esquizofrenia		LF	3	1	2	3	2		2	2		1	1	2	2		2		Rituximab/ Dexa en mantenimiento	0	70
193662	2022-02-23	3	2	2	48	2		1	2	0	2	2		2	2		2		2		2	2	2				2		5	CaCu	0	2	0	0	2		2	1	2 años	2	2	2	2		2		vigilancia	0
191314	2022-02-23	3	1	2	29	2		2	2	0	2	1	AT	2	2		2		2		2	2	2				2		7	Sarcoma intratoracico	0	2	0	0	2		1	2		1	1	1	2		1	6/1/2021	Doxo/Dexa/Ifosfamida	0	194
181023	2022-02-23	3	1	2	80	2		2	1	0	2	2		2	2		1	A	2		2	2	2				2	Esteatohepatitis		LLC	6	1	4	0	2		2	2		1	1	2	2		2		Clorambucilo /prednisona	0	114
213686	2022-02-23	3	1	1	33	3		2	2	0	2	2		2	2		2		2		2	2	1	1	100	9/15/2021	2			LH	2	1	2	4	2		2	2		1	1	2	2		2		ABVD	1	13
220707	2022-02-24	3	2	2	64	3		2	1	0	2	2		2	2		2		2		2	2	2				2		5	Ca ovario	0	2	0	0	2		1	2		1	2	2	2		2		Cirugia estadificadora	0
211524	2022-02-25	3	1	1	74	2		2	2	0	2	2		2	2		2		2		2	2	2				2			LDCGB	3	1	3	4	2		2	2		1	1	1	2		2	10/17/2022	R - ESHAP (Metil, Cisplatino, Etoposido, Citarabina)	0	70
165050	2022-01-24	3	2	2	39	3		2	2	0	2	2		2	2		2		2		2	2	2				2		3	Ca mama	0	2	0	0	2		2	2		1	1	2	2		2		Capecitabina/letrozole	1	26
211716	2022-02-28	3	2	1	31	2		2	2	0	2	2		2	2		2		2		2	2	1	1	121		2		8	SK	0	2	0	0	2		1	2		1	1	2	2		2		Bleo/Vincris	0	75
[truncated: 83 more columns]
